# Supplementary material for: A new chromosome-scale duck genome shows a major histocompatibility complex with several expanded multigene families
Source: BMC Biol. 2024 Feb 5;22:31. doi: 10.1186/s12915-024-01817-0 (PMC10845735; doi:10.1186/s12915-024-01817-0)
Supplement: Supplementary file 3 — Additional file 3: Expression of genes in the MHC. Data S1-Data S6. Data S1 – [Detailed information on protein-coding genes in the MHC region]. Data S2 – [Gene expression level of 8 tissues sampled from 28 ducks]. Data S3 –[Differentially expressed genes of the MHC region in duck lung tissues at 12h and 24h post H5N1 infection]. Data S4 – [Differentially expressed genes of the MHC region in lung and spleen post DK/49 H5N1 infection]. Data S5 – [Differentially expressed genes of the MHC region in lung and spleen post GS/65 H5N1 infection]. Data S6 – [information of ducks used in RNA-seq analysis]. [file 12915_2024_1817_MOESM3_ESM.xlsx]

## Sheet: Data S1
Data S1 Detailed information on protein-coding genes in the MHC region
Gene Symbol	Location	Orientation	Exons	Amino Acid Length	Conserved Domain	Homology(Human Or Birds)	Description(Prominent Features of the Highest Amino Acid Similarity)
ZBTB12	40320-41510	(+)	1	397	BTB_POZ	NP_862825.1(Human chr6:31899194-31902331)	zinc finger and BTB domain containing 12
EHMT2	45617-82158	(+)	20	802	SET_EHMT2;Ank_2;EHMT_ZBD	NP_001350618.1(Human chr6:31879759-31897698)	euchromatic histone lysine methyltransferase 2
PPT2	85376-94329	(-)	8	206	Palm_thioest	NP_001191032.1(Human chr6:32153528-32163675)	palmitoyl-protein thioesterase 2
ZNF92	139793-154515	(-)	6	507	COG5048	XP_014118400.1(Tibetan ground-tit)	zinc finger protein 92-like
SH3BP5L	158068-170870	(+)	8	479	SH3BP5	XP_033929474.1(Budgerigar)	SH3 binding domain protein 5 like
ZNF345	174532-180566	(-)	4	759	COG5048	XP_029862511.1(Golden eagle)	zinc finger protein 345-like
ZNF696	184211-191984	(+)	5	777	COG5048	XP_035169853.1(Ruddy duck)	zinc finger protein 696-like
ZNF665	203340-205862	(+)	1	841	COG5048;zf-H2C2_2;zf-C2H2	XP_040550272.1(Chicken)	zinc finger protein 665-like
DDR1	208275-236459	(-)	14	786	PKc_like;FA58C	NP_001189452.2(Human chr6:30880958-30900156)	discoidin domain receptor tyrosine kinase 1
S100A16	282616-285787	(-)	3	141	EFh	XP_030331224.1(Kakapo)	protein S100-A16-like
GTF2H4	291680-306528	(-)	10	347	Tfb2	NP_001508.1(Human chr6:30908207-30914106)	general transcription factor IIH subunit 4
DHX16	368126-396218	(+)	20	1062	HrpA	NP_003578.2(Human chr6:30653127-30673006)	DEAH-box helicase 16
C6ORF136	396433-408435	(-)	5	201	NTF2_like	NP_659466.2(Human chr6:30647133-30653207)	chromosome 6 open reading frame 136
ATAT1	404025-413805	(-)	12	288	Acetyltransf_16	NP_001241881.1(Human chr6:30626874-30646821)	alpha tubulin acetyltransferase 1
MRPS18B	414802-417124	(-)	7	242	Ribosomal_S18	NP_054765.1(Human chr6:30617320-30626393)	mitochondrial ribosomal protein S18B
PPP1R10	424813-438001	(+)	18	702	zf-CCCH_4	NP_001363124.1(Human chr6:30600400-30618607)	protein phosphatase 1 regulatory subunit 10
ABCF1	440812-457644	(-)	23	771	Uup	NP_001020262.1(Human chr6:30571442-30591522)	ATP binding cassette subfamily F member 1
GNL1	457964-467205	(+)	12	576	YlqF_related_GTPase;RbgA	NP_005266.2(Human chr6:30541381-30557199)	G protein nucleolar 1
TRIM39	471703-478057	(+)	6	480	SPRY;RING_Ubox;Bbox_SF	NP_001356450.1(Human chr6:30326469-30343729)	tripartite motif containing 39
PPP1R11	485558-490032	(-)	4	175	PPI_Ypi1	NP_068778.1(Human chr6:30066864-30070333)	protein phosphatase 1 regulatory inhibitor subunit 11
MGAT1	502769-504108	(+)	2	424	Glyco_tranf_GTA_type	XP_035426387.1(Black swan)	alpha-1,3-mannosyl-glycoprotein 2-beta-N-acetylglucosaminyltransferase
ZNF RFP	509512-514333	(-)	7	433	SPRY;RING_Ubox	XP_035426391.1(Black swan)	zinc finger protein RFP-like
H1.5	516917-517453	(+)	1	179	Linker_histone	XP_035426398.1(Black swan)	histone H1.5-like
TRIM7	518083-520161	(-)	7	258	SPRY	XP_035197039.1(Ruddy duck)	E3 ubiquitin-protein ligase TRIM7-like
ZNF RFP	521623-523013	(+)	2	224	SPRY	XP_038043663.1(Mallard)	zinc finger protein RFP-like
CLEC2-1	524444-528238	(+)	5	206	CLECT	NP_001184246.1(human)	C-type lectin domain family 2 member D
CLEC2-2	534456-537553	(-)	5	193	CLECT	NP_037401.1(human)	C-type lectin domain family 2 member D
NKRP1-1	540968-544297	(+)	6	259	CLECT	NP_005118.2(human)	C-type lectin domain family 2 member B
CLEC2-3	545343-547218	(-)	5	209	CLECT	NP_037401.1(human)	C-type lectin domain family 2 member B
NKRP1-2	560022-563006	(+)	6	240	CLECT	NP_057607.1(human)	killer cell lectin-like receptor subfamily F member 1
CLEC2-4	567848-569692	(-)	5	162	CLECT	NP_001004419.1(human)	C-type lectin domain family 2 member D
NKRP1-3	574992-597168	(-)	6	253	CLECT	NP_001177694.1(human)	killer cell lectin-like receptor subfamily F member 2
NKRP1-4	582003-608964	(-)	5	241	CLECT	NP_057607.1(human)	killer cell lectin-like receptor subfamily F member 1
NKRP1-5	594340-603444	(-)	6	260	CLECT	NP_001380271.1(human)	C-type lectin domain family 1 member B
NKRP1-6	600629-609682	(-)	6	236	CLECT	NP_037401.1(human)	killer cell lectin-like receptor subfamily B member 1
CLEC2-5	616142-617660	(+)	4	174	CLECT	NP_037401.1(human)	C-type lectin domain family 2 member D
NKRP1-7	618682-621748	(-)	6	256	CLECT	NP_001316028.1(human)	killer cell lectin-like receptor subfamily G member 1
CLEC2-6	625339-628190	(+)	5	217	CLECT	NP_037401.1(human)	C-type lectin domain family 2 member D
NKRP1-8	628766-653872	(-)	6	258	CLECT	NP_002249.1(human)	killer cell lectin-like receptor subfamily B member 1
CLEC2-7	638829-647196	(+)	5	207	CLECT	NP_037401.1(human)	C-type lectin domain family 2 member D
CLEC2-8	645284-676466	(+)	5	217	CLECT	NP_037401.1(human)	C-type lectin domain family 2 member D
NKRP1-9	647769-649384	(-)	4	170	CLECT	NP_002249.1(human)	killer cell lectin-like receptor subfamily B member 1
NKRP1-10	676970-680131	(-)	5	219	CLECT	NP_002249.1(human)	killer cell lectin-like receptor subfamily B member 1
CLEC2-9	687555-694118	(+)	5	193	CLECT	NP_037401.1(human)	C-type lectin domain family 2 member D
NKRP1-11p	694563-695398	(-)	2	152	CLECT	NP_002249.1(human)	killer cell lectin-like receptor subfamily B member 1
CLEC2-10p	699105-700830	(-)	3	167	CLECT	NP_001184248.1(human)	C-type lectin domain family 2 member D
NKRP1-12p	701191-701729	(+)	2	132	CLECT	NP_001316028.1(human)	killer cell lectin-like receptor subfamily G member 1
CLEC2-11	703057-704957	(-)	5	201	CLECT	NP_037401.1(human)	C-type lectin domain family 2 member D
CLEC2-12	713549-716512	(-)	6	276	CLECT	NP_005118.2(human)	C-type lectin domain family 2 member B
NKRP1-13	718640-720272	(+)	6	243	CLECT	NP_057607.1(human)	killer cell lectin-like receptor subfamily F member 1
CLEC2-13	721124-723064	(+)	5	245	CLECT	NP_001772.1(human)	early activation antigen CD69
CLEC2-14	726927-728849	(-)	5	217	CLECT	NP_037401.1(human)	C-type lectin domain family 2 member D
CLEC2-15	740441-742032	(-)	5	245	CLECT	NP_005118.2(human)	C-type lectin domain family 2 member B
CLEC2-16	742114-749641	(+)	5	213	CLECT	NP_001124183.1(human)	C-type lectin domain family 2 member A
NKRP1-14	745225-746851	(+)	6	243	CLECT	NP_057607.1(human)	killer cell lectin-like receptor subfamily F member 1
NKRP1-15	756451-758099	(+)	6	243	CLECT	NP_057607.1(human)	killer cell lectin-like receptor subfamily F member 1
CLEC2-17	775285-776888	(-)	5	245	CLECT	NP_005118.2(human)	C-type lectin domain family 2 member B
CLEC2-18	782121-783695	(-)	5	245	CLECT	NP_005118.2(human)	C-type lectin domain family 2 member B
CLEC2-19	788972-790554	(-)	5	245	CLECT	NP_005118.2(human)	C-type lectin domain family 2 member B
CLEC2-20	795786-797421	(-)	5	245	CLECT	NP_005118.2(human)	C-type lectin domain family 2 member B
NKRP1-16	800739-802384	(+)	5	272	CLECT	NP_057607.1(human)	killer cell lectin-like receptor subfamily F member 1
ZNF692	814909-822264	(+)	11	551	zf-C2H2_8;SFP1	NP_001092826.1(Chicken chr16:2446991-2453265)	zinc finger protein 692
TRIM7.2	824567-830300	(-)	7	515	SPRY;RING_Ubox;Bbox_SF	NP_001092824.2(Chicken chr16:2454629-2458853)	tripartite motif containing 7.2
ZNF135	835304-838192	(+)	3	744	KRAB;COG5048	XP_040541244.1(Chicken chr16:2355123-2359230)	zinc finger protein 135-like
ZNF556	839347-841274	(-)	2	489	KRAB_A-box;COG5048	NP_990640.4(Chicken chr16:2465213-2467613)	B-locus zinc finger protein 1
44G24.1	846365-846784	(-)	1	140	No	XP_004945724.1(Chicken chr16:2470064-2470474)	histone H2B-like
LAO	852069-857252	(+)	6	551	Amino_oxidase	NP_001092821.3(Chicken chr16:2473441-2478234)	interleukin 4 induced 1
TRIM7.1	866262-877207	(-)	9	537	SPRY;RING_Ubox;Bbox_SF	XP_015150438.2(Chicken chr16:2482253-2492415)	tripartite motif containing 7.1
HEP21	879064-880403	(-)	3	110	No	NP_989852.1(Chicken chr16:2492667-2494175)	secreted LY6/PLAUR domain containing 1
TRIM39.2	890659-895759	(-)	6	510	SPRY;RING_Ubox;Bbox_SF	NP_001006196.3(Chicken chr16:2499936-2503957)	tripartite motif containing 39.2
TRIM27.2	899356-911206	(+)	7	477	SPRY;RING_Ubox;Bbox_SF	NP_001092829.1(Chicken chr16:2500961-2511817)	tripartite motif containing 27.2
TRIM27.1	912019-916637	(-)	7	503	SPRY;RING_Ubox;Bbox_SF	NP_001025842.2(Chicken chr16:2514606-2518930)	tripartite motif containing 27.1
ZNF RFP	919941-925772	(-)	7	476	SPRY;RING_Ubox;Bbox_SF；Smc	XP_032061084.1(Tufted duck)	zinc finger protein RFP-like
TRIM41	929934-934891	(+)	6	643	SPRY;RING_Ubox;Bbox_SF;PRK03918	XP_015150444.1(Chicken chr16:2519951-2525938)	tripartite motif containing 41
RACK1	936792-941128	(-)	8	318	WD40	NP_001004378.1(Chicken chr16:2526354-2529817)	receptor for activated C kinase 1
BTN1	941280-964145	(+)	36	472	SPRY;Smc	XP_015150497.1(Chicken chr16:2529849-2544068)	B-butyrophilin 1
TRIM10	966453-969408	(+)	8	475	SPRY	XP_040504622.1(Chicken chr16:2543160-2550043)	tripartite motif containing 10
NKRP1-17	966947-972686	(-)	6	384	CLECT	XP_012964967.3(Mallard)	C-type lectin domain family 9 member A-like
ZNF271	973887-979046	(+)	3	797	COG5048;zf-H2C2_2	XP_032061049.1(Tufted duck)	zinc finger protein 271-like
ZNF883	980916-985323	(-)	3	596	COG5048;zf-H2C2_2	XP_032061071.1(Tufted duck)	zinc finger protein 883-like
ZNF239	986572-989769	(-)	4	459	COG5048;zf-H2C2_2	XP_027326320.2(Mallard)	zinc finger protein 239-like
BTN-1	990420-994606	(-)	11	532	SPRY;Ig	XP_038043724.1(Mallard)	butyrophilin subfamily 3 member A2
BTN-2	1004808-1008967	(-)	10	527	SPRY;Ig	XP_038043688.1(Mallard)	butyrophilin subfamily 1 member A1
BTN-3	1013602-1018201	(-)	13	514	SPRY;Ig	XP_038043701.1(Mallard)	butyrophilin subfamily 1 member A1-like
BTN-4	1023284-1030081	(-)	25	593	SPRY;Ig	XP_038043682.1(Mallard)	butyrophilin subfamily 1 member A1
BTN-5	1032511-1039118	(-)	25	605	SPRY;Ig	XP_038043682.1(Mallard)	butyrophilin subfamily 1 member A1
BTN-6	1044037-1050868	(-)	28	596	SPRY;Ig	XP_038043684.1(Mallard)	butyrophilin subfamily 1 member A1
BTN-7	1055476-1062616	(-)	25	643	SPRY;Ig	XP_038043683.1(Mallard)	butyrophilin subfamily 1 member A1
BTN-8	1064725-1071336	(-)	26	605	SPRY;Ig	XP_038043683.1(Mallard)	butyrophilin subfamily 1 member A1
BTN-9	1073786-1081023	(-)	25	596	SPRY;Ig	XP_038043682.1(Mallard)	butyrophilin subfamily 1 member A1
BTN-10	1083655-1090921	(-)	15	483	SPRY;Ig	XP_038043682.1(Mallard)	butyrophilin subfamily 1 member A1
BTN-11	1093099-1113519	(-)	37	775	SPRY;Ig	XP_038043683.1(Mallard)	butyrophilin subfamily 1 member A1
BTN-12	1116413-1120634	(-)	12	423	SPRY;Ig	XP_035426379.1(Black swan)	butyrophilin subfamily 1 member A1-like
BTN-13	1128095-1132228	(-)	10	537	SPRY;Ig	XP_038043756.1(Mallard)	butyrophilin subfamily 1 member A1
BTN-14	1138590-1142432	(-)	8	513	SPRY;Ig	XP_038043757.1(Mallard)	butyrophilin subfamily 1 member A1
BTN-15	1161339-1165263	(+)	10	527	SPRY;Ig	XP_027326245.2(Mallard)	butyrophilin subfamily 1 member A1
BTN-16	1168225-1172602	(+)	12	539	SPRY;Ig	XP_035426378.1(Black swan)	butyrophilin subfamily 1 member A1-like
BTN-17	1188027-1192049	(+)	12	578	SPRY;Ig	XP_038043712.1(Mallard)	butyrophilin subfamily 1 member A1-like
ZNF883	1193669-1199291	(-)	6	567	COG5048	XP_035426322.1(black swan)	zinc finger protein 850-like
BTN-18	1206259-1215278	(-)	11	543	SPRY;Ig	XP_038043727.1(Mallard)	butyrophilin subfamily 1 member A1-like
LTB4R	1221578-1226687	(-)	4	462	7tm_GPCRs	XP_040541345.1(Chicken chr16:2658912-2662552)	leukotriene B4 receptor
ZNF595	1233000-1240350	(-)	5	763	KRAB;COG5048	XP_032061067.1(tufted duck)	zinc finger protein 595-like
ZNF493	1245104-1248237	(-)	3	623	KRAB;COG5048	XP_032061048.1(tufted duck)	zinc finger protein 493-like
ZNF729	1273198-1282682	(+)	9	738	KRAB;COG5048	XP_038043655.1(Mallard)	zinc finger protein 729
CD1b	1289669-1292000	(-)	6	346	Ig;MHC_I	NP_001019753.1(Chicken chr16:2662163-2664846)	CD1b molecule
CD1d	1293836-1303537	(+)	5	380	Ig;MHC_I	NP_001017412.2(Chicken chr16:2665728-2668557)	CD1c molecule
TNXB	1304942-1338407	(+)	40	3530	FBG;FN3	XP_015150483.2(Chicken chr16:2630737-2655589)	avian tenascin X
CYP21	1338531-1343338	(-)	10	475	cytochrome_P450	NP_001092828.1(Chicken chr16:2626854-2630699)	cytochrome P450, family 21, subfamily A, polypeptide 1
CENPA	1343769-1345960	(-)	4	137	H4	NP_001094507.1(Chicken chr16:2624745-2626354)	centromere protein A
BTN-19	1347785-1351691	(-)	10	529	SPRY;Ig	XP_035426378.1(Black swan)	butyrophilin subfamily 1 member A1-like
AnplDMB2-1	1352265-1353614	(+)	5	170	Ig	NP_001128638.1(Chicken chr16:2589313-2592336)	major histocompatibility complex, class II, DM beta 2
BTN-20	1354538-1358795	(-)	11	566	SPRY;Ig	XP_038043701.1(Mallard)	butyrophilin subfamily 1 member A1-like
BTN-21	1360982-1365666	(-)	9	516	SPRY;Ig	XP_038043763.1(Mallard)	butyrophilin subfamily 1 member A1-like
BTN-22	1367879-1372337	(-)	7	500	SPRY;Ig	XP_038043763.1(Mallard)	butyrophilin subfamily 1 member A1-like
BTN-23	1374473-1378686	(-)	10	528	SPRY;Ig	XP_035426378.1(Black swan)	butyrophilin subfamily 1 member A1-like
BTN-24	1380829-1385201	(-)	11	535	SPRY;Ig	XP_035426378.1(Black swan)	butyrophilin subfamily 1 member A1-like
AnplDMB2-2	1385775-1386966	(+)	5	113	Ig	NP_001128638.1(Chicken chr16:2589313-2592336)	major histocompatibility complex, class II, DM beta 2
BTN-25	1387962-1394161	(-)	9	553	SPRY;Ig	XP_038043763.1(Mallard)	butyrophilin subfamily 1 member A1-like
C4	1395181-1414666	(-)	41	1706	complement_C3_C4_C5;NTR_like;A2M_recep;A2M	NP_001070701.1(Chicken chr16:2610038-2624392)	complement 4
AnplUEA	1417920-1421595	(+)	7	433	MHC_I;Ig	NP_001026509.1(Chicken chr16:2606805-2609008)	Major histocompatibility complex class I antigen BF2
AnplUDA	1427022-1429593	(+)	8	373	MHC_I;Ig	NP_001026509.1(Chicken chr16:2606805-2609008)	Major histocompatibility complex class I antigen BF2
AnplUCA	1431253-1433827	(+)	9	344	MHC_I;Ig	NP_001026509.1(Chicken chr16:2606805-2609008)	Major histocompatibility complex class I antigen BF2
AnplUBA	1436898-1439485	(+)	8	363	MHC_I;Ig	NP_001026509.1(Chicken chr16:2606805-2609008)	Major histocompatibility complex class I antigen BF2
AnplUAA	1444353-1446852	(+)	9	359	MHC_I;Ig	NP_001026509.1(Chicken chr16:2606805-2609008)	Major histocompatibility complex class I antigen BF2
TAP2	1448110-1451155	(-)	8	725	3a01208	NP_001092827.1(Chicken chr16:2601162-2604724)	transporter 2, ATP binding cassette subfamily B
TAP1	1452084-1457774	(+)	11	655	3a01208	NP_001129440.2(Chicken chr16:2595948-2601142)	transporter 1, ATP-binding cassette, sub-family B
BTN-26	1462921-1467448	(+)	11	534	SPRY;Ig	XP_038043701.1(Mallard)	butyrophilin subfamily 1 member A1-like
BTN-27	1492109-1495605	(+)	8	544	SPRY;Ig	XP_038043748.1(Mallard)	butyrophilin subfamily 3 member A2-like
AnplDMB2-3	1496536-1499079	(-)	6	232	Ig	NP_001128638.1(Chicken chr16:2589313-2592336)	major histocompatibility complex, class II, DM beta 2
BTN-28	1499902-1506506	(+)	17	546	SPRY;Ig	XP_035426375.1(Black swan)	butyrophilin subfamily 3 member A2-like
BTN-29	1509684-1520853	(+)	13	614	SPRY;Ig	XP_032061038.1(Tufted duck)	butyrophilin subfamily 3 member A1-like
BTN-30	1524018-1530064	(+)	9	612	SPRY;Ig	XP_040398663.1(Mute swan)	butyrophilin subfamily 1 member A1-like
AnplDMB2-4	1530481-1531127	(-)	2	191	Ig	NP_001128638.1(Chicken chr16:2589313-2592336)	major histocompatibility complex, class II, DM beta 2
BTN-31	1533673-1538018	(+)	10	523	SPRY;Ig	XP_035426378.1(Black swan)	butyrophilin subfamily 1 member A1-like
BTN-32	1548066-1552574	(+)	12	559	SPRY;Ig	XP_038043698.1(Mallard)	butyrophilin subfamily 1 member A1-like
AnplDMB2-5	1553109-1555333	(-)	8	182	Ig	NP_001128638.1(Chicken chr16:2589313-2592336)	major histocompatibility complex, class II, DM beta 2
BTN-33	1555454-1560850	(+)	9	514	SPRY;Ig	XP_035426378.1(Black swan)	butyrophilin subfamily 1 member A1-like
AnplDMB2-6	1561692-1564536	(-)	6	249	Ig	NP_001128638.1(Chicken chr16:2589313-2592336)	major histocompatibility complex, class II, DM beta 2
BTN-34	1566946-1571773	(+)	16	613	SPRY;Ig	XP_038043726.1(Mallard)	butyrophilin subfamily 3 member A2-like
AnplDMB2-7	1572713-1573484	(-)	4	178	Ig	NP_001128638.1(Chicken chr16:2589313-2592336)	major histocompatibility complex, class II, DM beta 2
BTN-35	1581338-1587466	(+)	6	560	SPRY;Ig	XP_032061046.1(Tufted duck)	butyrophilin subfamily 1 member A1-like
AnplDMB2-8	1588397-1589170	(-)	4	178	Ig	NP_001128638.1(Chicken chr16:2589313-2592336)	major histocompatibility complex, class II, DM beta 2
BTN-36	1590402-1596473	(+)	7	537	SPRY;Ig	XP_038043711.1(Mallard)	butyrophilin subfamily 1 member A1-like
AnplDMB2-9	1597673-1603501	(-)	4	212	Ig	NP_001128638.1(Chicken chr16:2589313-2592336)	major histocompatibility complex, class II, DM beta 2
BTN-37	1608925-1612550	(+)	5	484	SPRY;Ig	XP_038043704.1(Mallard)	butyrophilin subfamily 1 member A1-like
AnplDMB2-10	1613495-1614154	(-)	4	140	Ig	NP_001128638.1(Chicken chr16:2589313-2592336)	major histocompatibility complex, class II, DM beta 2
BTN-38	1617569-1621879	(+)	12	573	SPRY;Ig	XP_038043698.1(Mallard)	butyrophilin subfamily 1 member A1-like
BTN-39	1624662-1629463	(+)	9	542	SPRY;Ig	XP_032061043.1(Tufted duck)	butyrophilin subfamily 3 member A2-like
AnplDMB2-11	1630403-1631251	(-)	3	163	Ig	NP_001128638.1(Chicken chr16:2589313-2592336)	major histocompatibility complex, class II, DM beta 2
BTN-40	1634281-1642128	(+)	8	513	SPRY;Ig	XP_035426378.1(Black swan)	butyrophilin subfamily 1 member A1-like
AnplDMB2-12	1642815-1645555	(-)	8	256	Ig	NP_001128638.1(Chicken chr16:2589313-2592336)	major histocompatibility complex, class II, DM beta 2
BTN-41	1650450-1655118	(+)	12	539	SPRY;Ig	XP_038043701.1(Mallard)	butyrophilin subfamily 1 member A1-like
AnplDMB2-13	1655982-1656966	(-)	4	247	Ig	XP_015150453.1(Chicken chr16:2589313-2592336)	major histocompatibility complex, class II, DM beta 2
BTN-42	1663159-1667735	(+)	9	490	SPRY;Ig	XP_035426378.1(Black swan)	butyrophilin subfamily 1 member A1-like
BTN-43	1670972-1675601	(+)	6	562	SPRY;Ig	XP_032061043.1(Tufted duck)	butyrophilin subfamily 3 member A2-like
AnplDMB2-14	1676552-1678947	(-)	6	259	Ig	NP_001128638.1(Chicken chr16:2589313-2592336)	major histocompatibility complex, class II, DM beta 2
AnplDMB1	1679466-1681571	(-)	9	309	Ig	NP_001299831.2(Chicken chr16:2586601-2589062)	major histocompatibility complex, class II, DM beta 1
AnplDMA	1681937-1685669	(-)	5	252	MHC_II_alpha;Ig	NP_001092823.1(Chicken chr16:2584405-2586614)	major histocompatibility complex, class II, DM alpha
BRD2	1689475-1694698	(+)	12	785	Bromodomain;BET	XP_015150446.1(Chicken chr16:2574363-2583216)	bromodomain containing 2
AnplMHCIIβ1	1698243-1700044	(+)	6	259	MHC_II_beta;Ig	XP_015150480.1(Chicken chr16:2565094-2566961)	Major histocompatibility complex class II beta chain BLB1
AnplMHCIIβ2	1702782-1704578	(+)	5	251	MHC_II_beta;Ig	XP_015150480.1(Chicken chr16:2565094-2566961)	Major histocompatibility complex class II beta chain BLB1
AnplMHCIIβ3	1707485-1709603	(+)	6	271	MHC_II_beta;Ig	XP_015150480.1(Chicken chr16:2565094-2566961)	Major histocompatibility complex class II beta chain BLB1
AnplMHCIIβ4	1712139-1713970	(+)	6	261	MHC_II_beta;Ig	NP_001305924.2(Chicken chr16:2572332-2573868)	Major histocompatibility complex class II beta chain BLB2
AnplMHCIIβ5	1716708-1718515	(+)	6	261	MHC_II_beta;Ig	XP_015150480.1(Chicken chr16:2565094-2566961)	Major histocompatibility complex class II beta chain BLB1
AnplMHCIIβ6	1721250-1723060	(+)	6	261	MHC_II_beta;Ig	XP_015150480.1(Chicken chr16:2565094-2566961)	Major histocompatibility complex class II beta chain BLB1
AnplMHCIIβ7	1725799-1727596	(+)	6	260	MHC_II_beta;Ig	XP_015150480.1(Chicken chr16:2565094-2566961)	Major histocompatibility complex class II beta chain BLB1
AnplMHCIIβ8	1730126-1731935	(-)	6	261	MHC_II_beta;Ig	NP_001305924.2(Chicken chr16:2572332-2573868)	Major histocompatibility complex class II beta chain BLB2
AnplMHCIIβ9	1735692-1737529	(-)	6	261	MHC_II_beta;Ig	XP_015150480.1(Chicken chr16:2565094-2566961)	Major histocompatibility complex class II beta chain BLB1
AnplMHCIIα	1738052-1739459	(+)	4	256	MHC_II_alpha;Ig	NP_001231990.1(similar to Chicken BLA gene)	major histocompatibility complex class II alpha chain BLA
COL11A2	1744410-1766390	(-)	66	1836	COLFI;TSPN;Collagen	XP_016855823.1(Human chr6:33162692-33193009)	collagen type XI alpha 1 chain
RXRB	1770238-1781343	(-)	10	461	NR_LBD;NR_DBD_like;Nuc_recep-AF1	NP_002948.1(Human chr6:33193588-33200991)	retinoid X receptor alpha
SLC39A7	1786147-1786825	(+)	3	202	Zip	NP_001275706.1(Human chr6:33200867-33204437)	solute carrier family 39 member 7
HSD17B8	1791852-1795909	(+)	8	202	NADB_Rossmann	NP_055049.1(Human chr6:33204655-33206831)	hydroxysteroid 17-beta dehydrogenase 8
RING1	1796397-1805008	(+)	6	344	Ubiquitin_like_fold	XP_005245470.1(Human chr6:33208500-33212716)	ring finger protein 2
VPS52	1805616-1810491	(-)	18	659	Sec3_C	NP_072047.4(Human chr6:33250272-33271965)	VPS52 subunit of GARP complex
RPS18	1810594-1815028	(+)	8	214	Ribosomal_S13	NP_072045.1(Human chr6:33272075-33276511)	ribosomal protein S18
WDR46	1815123-1816906	(+)	8	385	BING4CT;WD40	NP_001157739.1(Human chr6:33278207-33289239)	WD repeat domain 46
B3GALT4	1817932-1819746	(-)	1	605	Galactosyl_T	NP_003773.1(Human chr6:33277123-33278825)	beta-1,3-galactosyltransferase 4
PFDN6	1820719-1822705	(+)	5	123	Prefoldin	NP_001172110.1(Human chr6:33289597-33290934)	prefoldin subunit 6
RGL2	1829013-1834133	(-)	5	495	RasGEF;REM	XP_024302273.1(Human chr6:33291654-33299365)	ral guanine nucleotide dissociation stimulator like 2
TAPBP	1837706-1843225	(-)	6	419	Ig	NP_003181.3(Human chr6:33299694-33314254)	TAP binding protein
ZBTB22	1844613-1846175	(-)	1	521	BTB_POZ;zf-H2C2_2	NP_001138810.1(Human chr6:33314418-33317942)	zinc finger and BTB domain containing 22
DAXX	1849795-1863114	(-)	6	556	DAXX_histone_binding;DAXX_helical_bundle	NP_001135441.1(Human chr6:33318558-33322959)	death domain associated protein

## Sheet: Data S2
Data S2 Gene expression level of 8 tissues sampled from 28 ducks
FPKM	Duodenum			Ileum			Jejunum				Lung							Spleen	Liver					Breast Muscle				Brain
	C1	C2	C3	C1	C2	C3	C1	C2	C3	C4	C1	C2	C3	C4	C5	C6	C7	C	C1	C2	C3	C4	C5	C1	C2	C3	C4	Brain
ZBTB12	5.75	5.9	8.66	6.64	7.11	5.56	4.19	7.3	6.7	4.76	3.7	2.19	2.9	2.9	6.01	5.95	10.5	10.07	5.74	5.66	4.23	4.73	3.85	7	3.8	5.33	3.89	12.24
EHMT2	16.48	18.57	16.89	24.44	15.45	17.84	20.25	31.84	26.4	18.87	17.16	14.4	12.06	15.25	19.32	18.83	35.2	39.75	19.43	21.05	16.33	20.62	22.41	14.53	10.53	13.94	12.68	41.54
PPT2	6.4	5.84	6.36	7.1	4.78	6.18	13.04	9.57	12.58	10.73	3.76	3.25	4.68	5.09	8.27	8.6	14.67	9.51	6.12	3.71	3.61	5.32	4.04	14.42	12.86	5.99	9.37	32.07
ZNF92	0.11	0.06	0.15	0.29	0.13	0.25	0.1	0.1	0.13	0.03	0.18	0.09	0.27	0.23	0.33	0.21	0.46	0.21	0	0	0	0	0	0.49	0.56	0.24	0.59	3.54
SH3BP5L	22.96	32.04	24.15	30.86	22.13	22.79	13.9	17.56	15.25	13.4	38.79	24.88	37.79	38.72	45.11	45.55	25.97	24.35	54.45	40.37	42.99	48.09	57.22	50.17	41.19	42.95	40.73	24.87
ZNF345	1.58	0.76	1.1	1.15	1.4	2.1	3.69	6.24	4.81	3.17	5.77	3.7	2.71	4.93	6.01	5.3	19.86	9.45	0.92	0.86	0.44	1.17	0.65	8.13	7.22	5.42	7.21	27.57
ZNF696	0.45	0.39	0.62	0.89	0.58	0.59	0.66	0.75	0.71	0.25	1.41	0.9	1.24	1.89	1.75	2.07	2.52	1.24	0.09	0.45	0.03	0.25	0.03	4.55	5.11	3.81	3.7	4.2
ZNF665	1.77	1.82	1.45	3.02	2.37	2.75	2.01	3.17	2.39	2.01	3.42	3.96	2.98	4.08	6.48	5.57	14.63	16.36	2.01	1.85	1.69	2.08	1.94	6.85	7.74	5.57	4.9	12.34
DDR1	0.8	0.98	1.08	1.66	1.08	0.93	1.55	1.05	0.73	1.41	1.52	1.27	2.21	1.71	2.53	2.65	2.1	3.27	1.03	1.19	1.18	0.71	0.8	10.55	17.45	5.31	19.68	3.11
S100A16	1.08	1.84	0.75	3.45	1.37	0.78	0	0.09	0.36	0.21	0	0	0	0	0.11	0	0.1	0	0	0	0	0	0	6.06	26.4	20.57	45.83	0
GTF2H4	9.37	11.29	7.97	13.35	8.6	9.54	16.04	19.75	18.71	15.46	9.81	7.34	11.65	10.56	12.81	14.1	17.2	16.71	7.87	7.38	7.22	8.95	7.99	5.34	5.91	4.02	3.24	14.85
DHX16	12.95	13.1	11.4	17.59	11.79	13.69	11.67	13.65	13.5	11.64	12.75	10.65	14.43	15.28	18.22	18.72	15.35	16.68	6.35	6.58	6.46	7.42	6.77	10.01	6.78	7.78	6.93	7.16
C6ORF136	15.24	15.11	16.41	14.25	11.98	13.96	57.1	59.94	58.72	54.21	10.32	9.02	9.51	10.72	15.47	12.85	36.03	41.99	12.58	15.96	10.78	18.22	18.8	22.4	58.1	33.76	53.45	77.39
ATAT1	6.31	6.59	5.65	6.9	5.95	6.77	2.44	2.89	2.55	2.32	7.12	5.58	6.01	5.05	6.57	9.69	7.13	4.21	4.71	5.58	6.18	5.21	8.46	3.17	2.33	3.38	2.25	11.61
MRPS18B	58.61	54.37	45.41	77.08	41.7	60.39	57.72	50.59	47.67	57.91	50.21	58.94	138.45	60.54	59.62	80.8	58.7	43.39	53.84	44.83	28.92	58.51	32.61	54.37	54.28	62.3	42.65	53.15
PPP1R10	21.65	25.17	25.71	30.93	25.98	17.71	21.2	26.23	26.15	19.94	14.3	17.42	18.54	23.4	22.46	27.05	45.68	37.36	25.36	18.04	14.32	17.84	20.3	11.57	6.09	10.44	11.27	27.19
ABCF1	33.33	34.48	31.53	44.59	27.63	32.78	33.69	28.27	32.02	27.67	19.96	15.16	24.52	25.33	27.96	21.15	36.89	44.64	16.75	13.98	14.91	17.01	16.27	28.86	30.45	21.58	23.31	36.23
GNL1	20.95	18.91	16.53	29.69	14.67	20.49	5.54	4.98	5.55	4.77	5.75	7.39	9.63	6.7	7.93	11.47	9	7.76	6.34	6.92	5.58	7.61	6.63	5.04	4.84	4.58	4.45	5.18
TRIM39	2.79	2.73	2.54	2.92	2.28	2.85	3.26	10.34	10.56	3.06	3.21	3.04	4.92	5.69	5.87	8.39	8.2	7.28	1.6	1.55	1.75	2.84	2.53	2.29	5.91	6.31	4.84	8.43
PPP1R11	35.92	46.75	46.43	38.48	46.16	43.59	189	295.79	304.2	224.26	59.72	54.99	49.13	74.51	88.43	95.52	259.94	260.22	33.42	27.62	29.8	40.84	36.02	42.2	75.68	29.73	58.16	409.9
MGAT1	63.78	55.64	49.29	58.02	50.87	64.15	51.15	41.9	50.55	51.96	38.36	37.8	55.56	49.21	58.04	45.19	36.23	50.64	64.71	65.52	53.25	54.28	53.36	18.06	11.69	18.84	15.01	24.17
ZNF RFP	6.99	5.87	4.91	8.54	5.82	8.18	9.09	8.79	7.04	7.56	15	17.5	34.03	19.55	16.51	15.78	17.35	18.87	2.36	3.65	3.17	2.55	2.21	5.36	2.95	4.28	5.25	2.29
H1.5	0	0	0	0.18	0.16	0	0.24	0.07	0	0.16	1.67	1.57	4.96	4.34	0.76	3.12	1.64	0.54	0.13	0	0	0.25	0	0.04	1.15	0.42	0.11	0.25
TRIM7	0.06	0.12	0.05	0.18	0.18	0.05	0.29	0.32	0.27	0.07	4.67	4.55	12.56	6.94	3.35	11.02	2.37	0.82	0.07	0.71	0.14	0.92	0.14	0.23	0.95	0.44	0.46	0.57
ZNF RFP	0.2	0.14	0.2	0.33	0.21	0.09	0.31	0.2	0.17	0.08	6.16	9.32	17.46	10.43	3.92	19.76	3.55	0.84	0	0.35	0.05	0.15	0.05	0.18	0.98	0.47	0.26	0.62
CLEC2-1	25.95	11.49	9.33	18.24	10.05	29.95	27.55	27.97	25.58	25.44	14.61	94.49	101.69	111.59	60.03	90.6	42.7	45.37	37.16	6.38	33.98	21.55	36.9	32.29	12.64	18.05	36.03	12.11
CLEC2-2	0.32	0.55	0.67	0.97	0.7	0.57	1.73	0.36	0.43	1.66	0.58	1.7	4.33	7.06	2.67	1.17	1.63	19.13	0.23	0.23	0.23	0.34	0.23	0.08	0.09	0.16	0.3	0.28
NKRP1-1	1.14	0.47	1.12	0.72	1.82	1.88	0.33	0.56	0.19	0.37	1.44	0.42	1.32	0.96	3.51	0.7	4.97	3.71	0.17	0.43	0.44	0	0.26	0.37	0.14	0.03	0.19	0.45
CLEC2-3	64.95	139.28	87.49	153.54	98.78	109.69	301.71	403.68	349.97	349.48	458.86	765.27	649.23	721.77	637.53	427.34	962.36	1152.07	189.52	159.46	234.22	193.37	225.15	95.05	73.86	125.11	261.03	113.5
NKRP1-2	0.45	7.26	0.92	8.59	2.37	0.72	4.05	6.28	4.88	3.61	3.97	4.82	6.68	8.3	5.44	4.34	4.68	6.5	3.2	8.08	3.29	1.66	2.79	3.93	3.02	1.14	2.4	3.55
CLEC2-4	11.99	8.17	9.76	13.32	13.08	11.18	11.93	12.69	15.13	11.52	16.85	13.98	10.32	19.63	18.36	12.77	11.75	21.7	10.73	35.89	22.72	9.59	10.49	19.22	12.54	10.52	6.76	19.5
NKRP1-3	1.06	0.18	0	0.1	0.04	1.21	0.14	0.05	0.1	0.12	1.33	0	0.2	0.12	3.18	0	1.76	1.36	0	0.09	0	0	0	0	0.07	0.03	0.04	0.28
NKRP1-4	0.22	4.61	2.27	7.14	1.96	0.49	6.48	4.34	6.84	5.44	9.31	2.98	4.81	3.53	2.83	14.1	4.86	7.82	0.66	2.03	11.9	1.38	1.58	1.95	1.11	3.55	0.96	8.71
NKRP1-5	0.03	0.09	0	0.22	0.11	0	0.09	0.34	0.1	0.11	0	0.06	0.13	0.06	0.23	0.06	0.42	0.37	0	0	0	0	0	0.12	0	0	0.11	0.24
NKRP1-6	0.11	0	0.06	0	0.08	0.07	0.13	0.05	0	0.25	0	0.26	0.22	0.99	0.51	0.58	0.52	0.6	0.19	0	0.38	0.47	0	0	0.04	0.03	0	0.15
CLEC2-5	1.34	0.48	0.04	0.42	0.44	1.22	8.66	8.59	11.01	11.48	4.08	3.68	2.16	0.93	2.44	1.21	20.62	11.95	0	0	0	0	0	6.47	2.42	21.54	5.63	3.25
NKRP1-7	0.28	0.12	0	0.16	0	0.55	0.19	0.32	0.33	0.4	0.07	0.18	0.07	0.29	0.12	0.35	0.88	1.24	0	0	0	0	0	0	0.03	0	0	0.18
CLEC2-6	0.04	0.91	0	0.6	0.09	0.07	4.68	5.46	2.85	6.48	23.35	0.07	0.24	0	0	0	12.65	6.78	0.1	13.76	0	0	0	0.92	0.04	0.21	0.18	1.32
NKRP1-8	0	0.15	0	0.28	0.04	0.03	0.42	1.54	1.13	0.76	0.14	0	0.13	0	0.24	0	1.51	5.26	0	0	0.09	0.17	0.17	0.65	1.18	0	0.63	0.1
CLEC2-7	0.99	16.21	0.18	14.11	0.33	1.74	92.86	111.13	99.74	112.24	35.76	3.85	24.72	4.53	4.25	1.46	99.94	103.29	2.84	12.48	10.91	0.21	1.4	16.55	19.84	33.18	45.87	16
CLEC2-8	0.45	0.63	0.6	0.82	0.67	0.61	64.17	51.36	69.93	67.91	37.48	1.58	0.24	2.5	22.44	0.21	22.4	48.6	5	6.36	4.99	6.44	7.01	17.44	15.38	19.44	17.57	2.61
NKRP1-9	0	0	0.22	0	0.23	0	0.14	0.11	0.49	0.09	0.66	0	0	0	1.43	0	1.61	1.66	0	0.13	0.13	0.26	0.66	0.38	0.16	0	0.17	0.05
NKRP1-10	0	0	0	0	0	0	1.53	3.05	3.71	1.36	4.01	0.57	0.23	0.33	4.3	0	0.41	1.49	0.72	0.81	0.52	0.91	0.71	1.42	2.37	0	1.23	0.04
CLEC2-9	0.14	84.81	0.04	67.64	0.25	0.08	72.21	112.86	90.24	81.91	299.11	20.96	116.41	20.88	224.05	0.08	88.39	66.37	105.78	90.61	92.07	89.23	85.13	56.43	68.71	0.51	126.06	11.39
NKRP1-11p	0	0	0	0	0	0	0	0.04	0.06	0	0	0	0	0	0	0	0.27	0	0	0	0	0	0	0.05	0	0	0	0
CLEC2-10p	0.75	0.14	0.32	0.68	0.12	0.75	1.96	2.23	2	2.18	0.78	1.03	0.31	1.32	2.36	0.09	1.56	3.69	0.14	0.27	0.54	0.13	0	2.1	1.34	0.86	1.03	2.47
NKRP1-12p	0.07	0	0	0	0	0.06	0.09	0.1	0.13	0.06	0	0	0	0	0	0	1.14	0.93	0	0	0	0	0.34	0	0	0	0	0
CLEC2-11	0	28.77	1.51	27.73	0.86	0.08	86.78	69.88	81.03	85.06	3.81	4.97	17.31	5.18	8.15	0.45	94.72	108.3	30.45	44	21.79	5.3	29.47	10.29	8.19	76.36	38.5	11.03
CLEC2-12	17.42	1.79	3.86	3.62	4.47	30.17	13.8	11.42	12.43	13.26	3.32	2.89	2.6	2.87	5.88	4.81	6.97	3.64	3.68	1.78	2.45	1.45	2.02	3.27	3.76	4.8	1.39	1.04
NKRP1-13	0.92	0.13	0.09	0.27	0.08	0.77	0.95	0.8	1.45	1.38	0	1.74	0.7	1.69	0.06	0.25	0.23	0.65	0	0.09	0.09	0	0.28	0.1	0	1.43	0.04	0.11
CLEC2-13	15.13	5.59	3.63	7.52	3.62	15.91	27.13	12.45	25.47	24.69	3.82	11.03	7.59	10.29	14	4.56	5.28	13.66	5.25	3	4.42	4.17	4.2	3.16	2.67	2.26	5.92	3.74
CLEC2-14	42.42	1.02	0.21	1.27	0.31	51.96	26.54	15.83	26.91	21.83	64.87	0.58	31.6	2.03	67.96	0.35	32.65	80.95	19.46	15.5	19.35	0.2	14.42	5.37	2.8	27.78	8.45	10.88
CLEC2-15	6.18	0.12	0.53	0.1	0.9	11.58	5.43	5.51	5.87	5.8	1.37	3.25	1.6	3.11	2.85	2.65	2.6	1.11	2.4	0.73	0.83	0.09	1.64	0.88	0.99	7.97	0.86	0.26
CLEC2-16	3.66	1.5	0.61	3.12	0.45	3.24	4.76	1.66	5.66	5.58	1.93	3.67	2.72	2.48	1.14	2.98	7.23	7.32	0.32	0.21	4.98	1.15	0.73	3.26	2.18	0.82	1.58	3.41
NKRP1-14	0.7	0.13	0.03	0.5	0	0.87	0.8	0.6	1.58	0.99	0	2.7	0.56	2.23	0.06	3.42	0.06	0.11	0.09	0.18	1.02	0	0.18	0.07	0	0.53	0	0.07
NKRP1-15	2.14	0.85	0.19	1.07	0.4	2.58	1.33	0.49	1.14	1.98	0.23	6.17	3.79	4.46	0.75	0.87	0.48	0.69	0.19	0.37	0.09	0	1.2	0.1	0.04	0.28	0.32	0.3
CLEC2-17	0.99	2.21	0.09	1.85	0.04	1.15	3.03	1.83	4.61	3.12	0.31	0.13	1.53	0.36	0.43	0.37	0.14	0.43	0.55	1.09	0.55	0	0.27	0.52	1.64	3.4	0.31	0.15
CLEC2-18	0.07	0.03	1.02	0.07	2.79	0.16	5.31	5.35	4.47	5.15	0	0.45	0.7	0.3	1.05	0.25	0.34	0.36	0.46	0.45	0.46	0	1.37	0.91	2.3	2.91	0.82	0.11
CLEC2-19	0.8	0.62	1.15	1.09	1.26	1.09	8.51	5.56	8.43	7.05	0.53	0.32	0.63	0.72	1.05	0.18	1.26	0.65	2.21	1.55	2.21	0.09	0.82	1.08	1.83	4.08	0.51	0.26
CLEC2-20	8.55	0.59	0.53	0.7	1.26	12.29	8.01	9.01	6.04	6.93	1.3	5.16	4.8	5.62	1.61	0.74	1.7	2.66	5.62	2.64	6.64	0.27	2.55	1.56	1.86	6.03	0.08	0.7
NKRP1-16	0.07	0.28	0.11	0.21	0.18	0.06	0.83	0.25	0.77	0.43	0	0.34	0.25	0	0.11	0.06	0.3	0.39	0.25	0.16	0.08	0.08	0.16	0.18	0.1	0.28	0.07	0.23
ZNF692	2.93	1.57	2.15	2.58	2.18	3.2	3.58	4.11	4.86	3.62	4.92	4.91	7.62	5.5	5.48	5.07	5.83	8.07	1.76	2.14	1.02	1.53	1.34	0.91	1.72	1.46	1.2	5.47
TRIM7.2	98.15	103.8	103.58	138.45	102.73	102.58	121.02	111.66	107.07	111.2	82.64	86.81	117.92	102.07	99.19	109.43	84.03	108.41	82.98	68.35	59.86	79.86	77.16	96.68	95.17	64.57	60.86	141.55
ZNF135	0.8	0.73	1.05	1.04	0.75	0.78	1.93	1.3	1.78	1.93	3.15	3.46	2.32	2.47	2.02	2.12	3.55	1.41	0.97	0.67	0.51	0.81	0.98	1.17	0.62	0.51	0.85	4.96
ZNF556	1.61	1.16	1.26	2.17	1.45	1.91	1.68	1.75	1.84	1.99	3.05	2.91	1.69	3.13	3.59	2.5	3	3.14	1.19	1.35	0.9	1.08	0.83	1.02	0.33	0.61	1	3.41
44G24.1	0	0	0	0	0	0	0	0	0	0.05	0	0	0	0	0	0	0	0	0	0.16	0	0	0	0	0	0	0	0
LAO	0.02	0	0.04	0.02	0	0.02	0.21	0.81	0.11	0.07	0.45	0.19	0.42	0.42	5.7	0.42	0.68	2.48	33.68	60.19	24.46	0.28	3.6	0	0.03	0.04	0.4	0.04
TRIM7.1	2.41	1.7	2.42	2.07	1.65	1.87	2.45	2.83	1.97	1.72	1.71	0.94	2.46	1.78	1.93	1.72	1.59	0.78	5.06	4.05	5.77	3.9	5.9	10.61	0.52	3.37	2.54	0.23
HEP21	0	0	0	0	0	0	0	0	0	0	0.34	0.71	0.62	0	0.14	0	0.25	0	0	0	0	0	0	0	0.08	0	0	0.82
TRIM39.2	2.25	2.82	1.85	4.01	3.75	4.23	2.61	2.47	2.47	2.53	0.46	0.87	0.97	0.99	1.81	1.18	1.01	5.51	0.53	0.47	0.46	0.59	0.35	0.05	0.01	0.05	0.07	0.03
TRIM27.2	0.33	0.22	0.31	0.29	0.41	0.74	0.56	0.57	0.65	0.56	0.17	0.51	0.3	0.45	0.79	0.6	0.36	2.21	0.26	0.17	0.14	0.33	0.1	0.04	0	0	0.02	0.01
TRIM27.1	0.39	0.17	0.28	0.32	0.33	0.37	0.61	0.63	0.34	0.52	10.1	9.41	18.21	10.77	5.9	13.81	8.39	1.94	0.36	0.91	0.45	1.05	0.68	0.84	0.99	0.69	0.87	0.59
ZNF RFP	1.84	1.31	1.99	2.06	2.88	2.11	3.73	4.24	3.47	3.59	8.2	7.93	11.04	8.93	7.86	11.08	6.1	7.41	2.96	3.38	2.46	1.57	1.08	5.69	1.33	5.61	4.24	1.47
TRIM41	16.3	15.08	14.96	14.74	14.54	19.1	18.34	18.76	17.05	17.5	7.23	5.7	10.34	9.66	11.31	11.49	20.23	34.46	5.57	4.82	4.17	4.73	4.62	5.14	3.91	4.56	5.41	19.75
RACK1	245.6	208.63	217.98	280.92	214.57	244.25	322.4	279.81	289.73	334.13	181.45	175.33	219.79	142.04	198.62	158.98	250.41	569.31	189.51	208.03	224.54	226.25	292.92	244.17	235.43	171.38	163.55	87.02
BTN1	0.3	0.18	0.24	0.41	0.41	0.45	0.63	0.35	0.64	0.51	4.08	1.89	8.28	2.36	2.89	2.05	3.42	1.29	0.05	0.61	0.14	0.28	0.38	152.34	102.43	91.43	168.45	2.53
TRIM10	0.08	0.08	0.04	0.08	0.02	0.07	0.12	0.16	0.09	0.06	0.19	0.22	0.14	0.19	0.29	0.22	0.27	0.31	0.02	0	0	0.04	0.02	1.62	3.11	1.1	1.61	0.87
NKRP1-17	0.87	0.64	0.41	1.16	0.79	1.54	0.79	0.59	0.63	0.76	1.09	1.33	1.19	1.61	1.23	1.23	1.03	1.66	0.26	0.22	0.2	0.18	0.61	0.59	1.18	0.46	0.47	1.25
ZNF271	0.34	0.44	0.53	0.67	0.57	0.44	0.6	0.69	0.68	0.47	2.33	1.58	2.01	2.17	1.79	2.07	1.66	1.01	1.31	0.58	0.85	0.41	0.69	2.4	1.84	1.31	1.49	3.28
ZNF883	2.44	1.47	1.28	2.14	2.32	2.55	2.78	2.65	2.71	3.26	4.13	4.27	3.7	4.77	3.39	5.2	3.54	2.14	0.79	2	1.16	1.38	1.56	2.49	0.59	2.81	2.22	4.13
ZNF239	0.21	0.4	0.6	0.21	0.69	0.07	0.61	1.14	0.49	0.62	1.67	3.3	1.08	1.53	1.65	1.68	2.1	1	0.64	0.24	0.05	0.05	0	0.26	0.16	0.2	0.25	3.05
BTN-1	0.66	5.04	16.31	4.38	22.73	0.83	3.38	2.36	3.44	3.19	2.21	0.23	0.13	0.11	1.6	0.06	1.99	1.11	4.16	3.73	4.63	1.13	0	1.25	0.02	0.78	0.09	0.2
BTN-2	2.09	12.58	17.04	9.7	21.64	1.99	18.15	25.68	22.61	17.7	0.97	0.79	0.19	0.06	0.68	0.11	0.65	0.52	6.81	8.19	6.26	0.69	0.03	0.11	0.15	0.29	0.09	0.04
BTN-3	0.33	0.34	1.08	0.52	1.74	0.4	2.07	4.18	2.42	1.5	0.73	0.27	0.13	0.14	0.92	0.12	0.91	0.69	1.89	1.82	2.68	1.86	0	0.62	0.02	0.62	0.04	0
BTN-4	79.23	43.86	15.28	34.26	21.08	86.13	19.71	23.08	20.4	21.54	0.25	0.82	0.12	0.17	0.23	0.08	0.16	0.16	0.65	0.64	0.49	0.86	0.53	0.11	0.06	0.28	1.47	0.05
BTN-5	2.68	2.28	1.28	1.38	1.43	3.03	14.69	22.81	14.55	12.47	9.89	11.88	0.03	0.1	16.1	0.17	11.69	14.23	9.67	10.49	21.24	1.32	0.04	3.83	0.06	0.04	1.08	2.67
BTN-6	18.84	13.06	9.61	11.19	10.42	19.75	11.43	19.54	20.91	13.24	0.06	0.1	0.4	0.37	0.08	0.25	0.08	0.13	1.06	0.82	1.06	1.68	0.11	0.13	0	0.11	0.42	0.05
BTN-7	7.17	3.69	26.43	3.79	31	7.95	15.53	21.14	15.33	16.29	0.03	0.02	0.03	0.07	0.02	0.02	0.06	0.04	9.62	14.38	28.93	2.49	0.17	0.07	0.07	0.04	0.19	0
BTN-8	6.26	4.68	23.42	3.88	27.22	8.14	18.48	24.59	16.5	18.27	0.15	0.03	0.34	0.07	0.23	0.07	0.18	0.39	9.22	12.81	17.35	1.47	0	0.11	0.04	0.13	0.14	0.01
BTN-9	3.12	1.84	6.17	2.8	7.93	3.92	19.04	23.63	18.04	18.48	0.28	0.18	0.14	0.07	0.2	0.08	0.26	0.19	6.56	7.66	5.34	0.37	0	0.08	0.03	0.08	0.45	0.03
BTN-10	39.58	17.85	6.07	18.63	7.62	44.22	9.28	11.99	9.77	9.54	0.08	0.55	0	0.09	0.03	0	0.04	0.38	1.17	0.69	0.37	0.64	0.37	0	0	0.02	0.22	0.09
BTN-11	12.27	5.83	4.89	5.7	4.22	13.14	8.91	11.75	6.62	10.33	0.07	0.22	0.2	0.38	0	0.04	0.17	0.13	0.03	0.03	0.15	0.46	0.03	0.42	0.03	0.11	0.22	0.02
BTN-12	34.82	20.98	10.51	16	11.34	37.2	16.69	26.65	19.74	16.92	0.13	0.3	0.2	0.1	0.22	0.14	0.31	0.12	0	0	0.69	2.2	0	0.11	0.06	0.29	0.5	0.02
BTN-13	48.36	36.63	29.99	21.91	40.09	62.08	19.5	36.31	29.39	22.29	1.48	1.85	4.06	2.16	3.12	3.25	1.89	1.2	0.07	0.14	0.04	0.58	0.07	0.08	0.12	0.15	0.26	0.16
BTN-14	11.38	9.13	8.72	8.18	12.14	14.99	15.97	27.4	19.08	16.15	0.77	0.66	0.94	0.6	0.23	0.56	1.24	1.15	0	0.2	0.09	1.11	0.17	0.01	0.1	0.13	0.11	0.03
BTN-15	16.5	14.92	17.87	15.46	33.33	22.61	13.52	16.45	16.25	12.83	1.28	0.83	1.65	1.06	0.75	1.66	0.6	0.64	0.21	0.25	0.04	0.34	0	0.05	0.08	0.11	0.22	0
BTN-16	22.08	21.18	30.33	20.01	60.22	28.98	16.16	20.8	21	18.84	0.21	0.03	0.03	0.05	0.2	0.17	0.18	0.18	0	0.04	0.08	0.04	0	0.06	0	0.13	0.09	0
BTN-17	3.52	4.66	3.77	5.08	5.3	4.49	4.88	7.64	6.25	4.72	2.88	4.01	3.88	3.14	2.25	3.65	2.26	1.84	2.87	3.2	3	3.09	2.27	0.96	0.8	0.94	1.03	0.19
ZNF883	0.46	0.75	0.69	0.94	1.03	0.83	0.94	1.36	0.86	0.74	0.81	1.07	0.7	0.78	0.82	0.91	1.66	3.21	0.69	0.71	0.37	0.26	0.42	0.33	0.29	0.2	0.11	0.14
BTN-18	2.56	3.09	3.44	4.46	3.8	3.54	4.69	4.72	4.63	4.45	3.41	3.96	2.97	4.8	6.9	5.17	6.46	27.47	2.97	3.02	1.79	1.92	2.67	0.74	0.48	0.54	0.78	0.47
LTB4R	0.08	0.05	0.08	0.15	0.12	0.19	0.2	0.42	0.19	0.23	0.46	0.34	0.87	0.87	1.6	0.98	1.48	2.46	0.34	0.39	0.37	0.21	0.13	0.07	0	0.07	0.17	0.02
ZNF595	0.29	0.07	0.23	0.09	0.11	0.17	0.2	0.4	0.38	0.23	0.39	0.84	0.13	0.4	0.4	0.44	0.2	0.27	0	0	0	0.03	0	0.14	0.01	0.22	0.13	0.26
ZNF493	0.06	0	0.02	0	0.03	0.03	0.25	0.53	0.6	0.42	0.09	0.18	0.03	0.05	0	0.07	0.05	0.04	0	0.07	0	0.07	0	0.09	0	0.32	0.14	0.04
ZNF729	2.03	1.03	1.08	1.6	1.31	1.99	4.11	4.3	4.44	3.84	3.41	3.98	2.87	4.18	4.5	4.16	4.16	6.65	0.45	0.39	0.28	0.6	0.37	1.35	0.2	1.26	1.65	3.17
CD1b	2.69	2.43	2.32	4.98	2.94	4.43	5.98	6.77	6.55	5.84	3.87	3.05	3.08	3.55	11.56	6.83	7.41	38.31	5.17	8.6	4.28	6.06	6.59	2.75	0.33	1.76	1.64	3.65
CD1d	0.12	0.22	0.18	0.7	0.89	0.99	0.58	0.7	0.81	0.44	7.13	5.34	8.17	7.29	9.7	9.7	9.06	5.08	2.56	1.29	0.77	0.47	2.06	1.93	2.19	0.98	1.69	1.06
TNXB	0.3	0.3	0.28	0.95	0.82	1.29	0.84	1.67	2.01	1.1	8.72	1.62	4.29	4.17	4.39	6.83	4.73	0.88	0.02	0.04	0.01	0.01	0.05	12.94	15.59	4.29	11.9	0.4
CYP21	0.46	0.26	0.19	0.61	0.31	0.5	1.52	1.06	1.62	1.44	0.47	0	0.03	0	0.15	0.06	0.28	0.19	0	0.04	0.04	0	0	0.09	0.26	0.09	0.22	0.03
CENPA	11.45	12.77	11.26	20.27	9.02	10.65	4.81	3.8	5.89	3.65	1.63	0.68	0.12	0.11	0.99	0.88	2.78	4.29	0.16	0.49	0.16	0.48	0	1.22	0.91	0.44	0.77	0.2
BTN-19	6.26	2	2.41	3.82	3.22	7.04	7.67	12.08	10.18	7.32	3.15	3.07	2.03	2.71	10.78	6.17	3.58	11.09	14.3	32.89	20.1	10.24	23.62	0.56	0.3	1.63	1.89	0.02
AnplDMB2-1	6.37	0.09	1.65	0.19	3.96	7.52	1.07	1.85	0.49	1.54	0.11	0.74	0	0.43	0.54	0.53	1.61	6.22	0.27	0.26	0	0.13	0	0	0.05	0	0	0.69
BTN-20	25.17	18.25	21.32	15.28	32.56	32.25	19.31	25.61	18.25	23.24	0.23	0.66	0.18	0.67	1.13	0.77	1.33	2.19	2.15	2.13	1.36	0.2	2.53	0.14	0.08	0.29	0.12	0.05
BTN-21	25.28	14.25	17.97	13.02	22.37	30.31	11.01	13.9	9.42	11.44	1.85	3.36	3.04	3.78	7.23	4.51	3.44	14.94	10.99	15.71	7.7	0.65	11.39	0.17	0.05	0.73	0.58	0.12
BTN-22	47.96	23.33	1.67	22.2	1.93	66.47	6.01	19.24	8.63	6.01	0.26	0.28	0.1	0.18	1.06	0.18	0.45	1.8	0.27	0.22	1.63	0.8	0.04	0	0	0.09	0.17	0.02
BTN-23	27.86	69.89	2.91	63.53	5.76	33.66	19.63	27.22	21.82	17.6	0	0.47	0.13	0.36	0.37	0.06	0.75	0.92	0.04	0	0.04	0	0	0.02	0.05	0.07	0.25	0.05
BTN-24	7.87	1.79	9.59	1.61	13.03	9.2	3.33	8.61	3.38	3.23	0.07	0.96	0.86	1.4	0.2	0.06	1.16	3.26	2.95	3	1.56	0.21	2.17	0.13	0.03	0.25	0.32	0.05
AnplDMB2-2	0.08	0.07	0	0	0	0.14	0.05	0.17	0	0.77	0	0	0	0	0	0	0.06	0	0.2	0	0	0	0	0	0	0.07	0	0
BTN-25	8.06	3.29	5.37	3.71	9.05	8.63	5.36	12.49	8.01	4.62	0.25	0.7	1.9	2.85	1.84	2.21	1	3.91	5.52	4.04	2.7	1.22	2.79	0.31	0.1	0.39	0.42	0.04
C4	1.7	2.44	1.97	2.33	2.6	2.11	1.33	2.74	1.63	1.34	0.34	0.36	0.86	0.48	0.58	0.48	0.83	4.01	91.69	111.96	77.85	127.88	96.53	0.3	0.03	0.2	0.05	0.07
AnplUEA	71.88	20.37	90.9	15.72	131.05	94.09	113.45	97.49	98.43	104.57	38.17	86.66	14.5	47.1	12.89	8.06	111.48	83.28	63.26	40.9	46.46	64.38	48.37	25.46	30.63	26.58	45.57	6.07
AnplUDA	196.25	37.19	103.98	34.17	169.24	250.9	203.24	247.89	302.69	203.56	11.48	127.37	23.74	41.52	29.69	62.95	116.16	126.41	86.03	101.59	68.46	40.22	104.88	26.99	29.87	39	36.91	5.85
AnplUCA	14.76	44.78	12.53	48.38	20.01	27.97	48.74	44.97	50.12	53.58	50.43	16.17	106.27	98.68	84.42	203.49	83.3	97.47	8.34	8.61	4.2	49.55	7.73	8.84	8.17	15.08	20.1	3.97
AnplUBA	26.42	13.98	0.06	8.87	0.08	29.92	16.13	17	19.36	24.71	3.3	1.72	4.79	1.94	9.11	1.33	8.71	6.67	3.3	2.76	5.1	6.18	3.02	3.67	3.45	4.23	6.72	0.91
AnplUAA	50.76	152.06	325.62	127.72	498	70.06	111.13	1031.81	277.35	112.83	299.5	210.19	116.38	246.17	494.77	165.74	208.4	204.58	941.51	1430.51	642.8	261.64	1656.56	106.95	24.98	159.93	24.82	11.12
TAP2	30.2	41.38	29.53	37.85	45.48	42.52	9.87	18.16	11.58	9.45	20.18	22.01	28.88	34.6	33.23	44.26	22.12	24.59	10.96	12.02	7.3	12.62	12.45	5.16	2.74	4.91	4.64	1.35
TAP1	64.54	53.88	43.27	65.03	73.52	93.34	21.66	22.83	20.02	22.11	8.29	11.7	14.76	18.37	18.27	20.47	34.99	47.38	16	14.53	8.93	21.34	15.02	2.62	1.7	3.19	4.67	2.32
BTN-26	5.11	2.75	1.76	3.02	2.89	6.74	4.06	7.66	6.42	5.36	3.61	3.77	7.51	2.36	2.3	3.82	4.91	2.77	0.55	0.92	0.68	0.62	0.63	0.25	0.74	0.51	0.56	0.27
BTN-27	4.03	7.05	1.45	10.28	2.16	5.82	7.75	11.38	9.24	9.65	1.58	1.69	0.22	1.45	0.2	0.11	3.13	11.35	1.49	2.21	0.91	3.39	2.96	0.34	0.08	1.22	0.21	0.1
AnplDMB2-3	1.39	4.49	5.63	8.64	5.52	2.47	1.81	4.4	4.07	2.64	0.48	3.64	0.07	1.07	0.39	0.2	4.37	16.02	0.88	0.77	0.39	0	1.06	0.03	0.15	0.39	0.17	1.12
BTN-28	4.89	6.19	4.3	7.04	5.75	7.01	9.57	11.18	12.59	10.93	0.96	8.01	2.28	4.05	0.64	0.36	5.32	2.39	0.5	0.61	0.21	0.85	0.53	0.16	0.16	1.22	2.8	0.41
BTN-29	2.67	5.68	1.02	6.9	1.65	4.74	2.64	6.09	3.15	2.1	3.99	2.11	4.36	0.21	0.62	0.15	0.69	0.9	0.85	2.07	0.88	0.83	1.31	1.48	0.13	6.87	0.31	0.06
BTN-30	1.8	6.29	3.64	8.86	4.86	2.91	3.69	10.49	7.01	3.18	0.67	0	0.95	0.93	3.35	1.51	0.36	1.25	0.48	0.25	0.74	0	0.18	0.05	0.03	0.17	0.13	0
AnplDMB2-4	1.13	0.48	0.44	0.51	0.71	1.52	0.32	0.59	0.31	0.19	0	0	0.09	0.23	0.32	0.16	0.11	0.09	1.06	0	0	0	0.12	0	0	0.04	0	0
BTN-31	1.4	38.09	36.5	38.66	54.83	1.95	14.02	25.39	18.83	15.34	0.54	0.36	0.23	0.08	0.32	0.29	0.43	0.79	2.98	3.28	0.52	1.32	3.59	0.14	0.07	0.32	0.17	0.03
BTN-32	1.67	2.97	2.68	4.91	4.31	2.02	3.9	6.74	5.76	4.64	0.1	0.28	0.89	1	2.63	2.67	0.28	0.93	2.63	3.15	1.17	0.44	3.28	0.11	0.05	0.45	0.24	0.02
AnplDMB2-5	0	0	0.04	0	0.26	0.04	2.2	2.77	1.24	1.88	0	0	0	0.24	0	0.08	0	0.15	0	0	0.12	0	0	0	0	0	0.05	0
BTN-33	0.63	21.04	21.17	23.3	31.1	1.31	12.08	18.61	10.38	10.96	0.55	0.3	0.53	0.4	0.5	0.47	0.39	0.39	4.26	1.91	0.48	0.09	1.91	0.02	0.07	0.16	0.35	0
AnplDMB2-6	0.11	0.49	0.4	0.98	0.23	0.03	1.24	0.15	0.91	1.55	0.3	0.13	0	0	0.24	0.12	0	0.25	0	0	0	0	0	0	0	0	0.04	0
BTN-34	0.61	6.44	3.83	8.91	5.03	0.87	8.46	11.15	11.24	8.51	2.65	0.84	1.14	1.98	4.85	4.14	0.89	3.49	1.22	2.25	1.51	1.3	1.75	0.18	0.06	0.32	0.45	0.01
AnplDMB2-7	0.35	0.21	0.51	0.73	0.11	0.04	0.2	0.57	0.14	0.12	0	0	0.38	0.16	2.22	0.85	0	0	0	0.63	0.25	0	0.38	0.09	0	0.04	0	0
BTN-35	0.62	40.56	38.6	34.15	55.76	1.2	12.6	11.84	9.74	12.18	0.13	0.2	0.18	0.73	0.11	0.38	0.31	0.49	3.79	1.39	2.06	0.32	2.4	0	0.02	0.12	0.19	0.03
AnplDMB2-8	0	0.68	0.21	1.32	0.49	0	3.28	4.75	5.31	3.77	0	0	0.1	0.25	0.34	0.25	0.81	4.8	3.43	0.88	0.13	1.62	0.5	0.09	0	0.04	0.05	0.45
BTN-36	0.53	0.57	0.75	0.53	1.45	1.33	5.1	19.85	9.58	6.95	0.28	0.23	0.19	0.11	0.23	0.17	0.78	1.97	5.76	6.76	3.32	0.33	8.12	0.61	0.15	0.51	0.3	0
AnplDMB2-9	0	0.04	0	0.23	0.05	0	0	0.51	0.2	0.31	0.09	0	0	0	0.43	0	0	0.08	0	0	0	0.21	0	0.08	0	0.11	0.14	0.04
BTN-37	1.11	4.73	2.4	6.61	3.1	1.38	5.21	22.57	10.66	6.16	0.31	0.84	0.11	0.18	0.85	0.12	0.17	0.15	6.35	9.62	4.43	0.23	9.51	1.17	0.04	1.38	0.4	0
AnplDMB2-10	0	0.16	0	0.23	0	0	0.69	0.5	0.9	1.04	0	0	0	0	0	0	0	0.31	0	0	0	0	0	0	0	0	0.07	0
BTN-38	0.7	60.24	0.42	69.48	0.87	0.93	6.61	25.9	7.14	10	0.39	0.08	0.18	0.15	0.08	0.05	0.22	0.58	0.99	0.97	1.69	0.39	1.25	0.08	0.05	0	0.07	0
BTN-39	5.73	9.55	2.34	14.04	4.19	8.36	6.4	20.09	11.61	8.27	0.69	0.26	0.94	0.62	0.95	0.64	0.95	2.1	3.04	7.52	2.71	0.82	6.1	0.29	0.18	0.34	0.44	0.02
AnplDMB2-11	0	0.19	0	0.15	0	0	0.56	0.5	0.15	0.22	0.11	0	0	0	0	0	0	0.05	0.28	0	0.14	0	0.27	0.05	0	0.09	0	0
BTN-40	1.64	22.77	1.38	22.27	1.45	1.6	8.52	23.1	11.64	10.1	0.36	0.37	0.33	0.26	0.41	0.15	0.28	0.77	6.25	9.81	3.52	0.39	11.9	0.81	0.07	0.96	0.52	0
AnplDMB2-12	0.24	1.81	0.62	1.97	1.39	0.21	4.49	4.38	4.77	4.61	0.37	0.06	0.07	0	1.48	0.47	0.83	1.17	0.18	0	0	0.35	0.09	0.03	0.1	0.06	0.34	0
BTN-41	18.81	14.27	4.7	19.46	6.4	25.24	17.76	23.26	18.89	16.51	10.13	0.67	9.87	8.56	22.44	17.17	7.73	8.79	8.67	11.24	7.67	4.2	12.11	5.41	1.29	7.83	5.65	0.6
AnplDMB2-13	0	0	0.06	0.13	0	0.06	1.8	5.13	3.83	3.39	0	0	0	0	0	0	0.17	0.82	0.37	0	0.37	0.09	0.18	0.13	0	0.18	0.16	0.07
BTN-42	2.12	1.37	1.3	1.51	2.69	3.94	3.81	9.73	4.08	2.6	1.41	2.58	0.59	1.91	1.11	0.43	1.47	1.74	4.1	6.91	3.59	0.59	7.94	2	0.07	6.2	0.76	0.04
BTN-43	1.28	0.92	0.49	1.59	1.41	1.41	1.94	4.65	2.88	2.56	0.37	0.24	0.51	0.16	0.15	0.52	0.3	1.53	1.65	2.91	1.65	0.15	2.65	0.7	0.05	1.85	0.12	0.01
AnplDMB2-14	31.11	35.05	18.4	42.23	25.17	31.24	31.93	42.57	36.04	27.83	8.01	2.53	6.85	7.92	25.37	15.57	17.71	90.34	12.73	17.37	10.55	11.65	18.9	1.82	0.55	1.29	1.19	4.96
AnplDMB1	51.62	99.12	56.4	67.6	133.45	74.87	15.34	21.22	15.48	14.08	0.44	0.67	0.49	0.69	1.05	0.85	0.85	4.86	0.65	0.73	0.29	0.67	0.7	0.57	0.67	0.54	0.25	3.77
AnplDMA	270.16	313.56	244.07	235.96	306.13	287.5	87.4	91.4	80.49	86.49	32.44	42.14	40.51	42.84	111.61	55.18	100.03	472.73	73.53	87.09	52.52	75.92	75.89	5.43	4.11	5.93	7.85	44.68
BRD2	69.38	60.62	59.41	90.96	74.84	76.03	55.36	52.98	54.75	47.79	64.55	71.13	78.97	92.06	85.1	98.31	76.74	75.43	36	35.85	32.74	29.02	30.78	27.57	41.17	35.27	38.35	73.06
AnplMHCIIβ1	1.94	0.73	1.82	1.19	2.16	0.91	218.93	122.09	185.32	199.34	0.07	0.24	0.4	0	0.88	0.29	11.97	60.31	1.83	1.63	6.19	0.26	2.07	2.68	0.52	4.33	11.97	0.59
AnplMHCIIβ2	0.89	0.58	1.09	0.61	2.07	0.78	126.37	83.96	134.48	141.96	2.98	1.49	4.28	3.27	4.35	2.89	16.58	65.53	7.74	3.55	3.87	3.98	3.12	1.81	0.75	2.96	7.31	0.75
AnplMHCIIβ3	1.02	0.08	0.53	0.27	0.78	0.46	6.21	15.21	13.61	9.12	0.28	0.17	0.5	0	0.95	0.11	3.92	19.83	0.92	1.4	0.75	1.06	1.48	1.36	0.07	0.7	3.15	0.3
AnplMHCIIβ4	5.28	10.7	1.46	22.45	1.4	5.71	86.57	101.74	69.45	70.67	1.58	0.96	2.42	1.4	13.78	1.97	8.39	129.35	5.45	2.22	0.69	1.11	2.4	2.57	0.51	3.1	12.47	0.96
AnplMHCIIβ5	0.21	0.03	0.12	0.19	0.15	0.12	18.13	21.5	15.96	21.36	0	0.06	0	0.39	0.06	0	0.1	0.81	0.17	0.34	0.09	0.17	0	1.47	0.17	1.39	5.63	0
AnplMHCIIβ6	3.98	4.32	21.55	7.8	26.45	5.59	63.41	67.99	58.01	59.76	3.72	8.98	7.97	3.76	13.2	3.24	26.73	93.77	2.86	2.22	2.94	16.16	1.63	1.96	0.1	2.5	11.73	2.65
AnplMHCIIβ7	110.2	51.13	62.79	130.66	79.22	130.06	201.4	183.77	155.56	165.61	22.79	48.19	34.18	36.52	45.05	60.86	16.19	48.45	31.36	80.88	22.49	34.06	89.33	4.58	0.59	8.21	20.13	1.55
AnplMHCIIβ8	183.65	239.06	45.6	363.2	41.73	203.56	140.48	190.65	129.19	123.51	23.71	29.57	38.24	26.5	61.39	43.27	22.71	140.65	69.48	80.66	51.04	48.89	97.73	3.7	0.86	12.33	13.32	3.58
AnplMHCIIβ9	137.13	129.6	101.39	175.55	125.88	144.35	504.12	324.41	481.88	503.24	31.8	65.6	42.16	28.85	74.64	35.23	102.82	513.91	122.26	245.13	97.58	88.86	224.4	7.83	1.27	25.73	18.8	10.56
AnplMHCIIα	1819.72	2275.74	1689.22	2339.86	2120.12	1862.3	786.67	827.3	725.64	713.31	252.08	311.16	272.88	324.56	913.61	498.28	535.25	2479.56	422.55	566.76	341.06	538.8	575.02	18.15	4.44	45.91	65	61.57
COL11A2	0.02	0.1	0.16	0.12	0.23	0.08	0.14	0.23	0.18	0.09	0.42	0.07	0.11	1.21	1.5	1.2	0.15	0.24	0.04	0.01	0	0.01	0.09	8.71	22.14	2.15	0.61	0.86
RXRB	43.73	50.21	40.43	46.6	40.17	43.95	32.4	33.94	32.22	30.36	29.15	25.75	29.09	32.97	41.18	34.58	30.57	36.73	31.91	25.49	29.85	28.07	24.49	36.1	41.06	22.52	21.87	28.22
SLC39A7	22.39	26.86	28.75	30.01	22.26	26.43	5.2	4.31	4.02	4.91	11.57	12.68	14.02	10.52	17.05	14.05	12.17	11.25	18	12.79	13.97	17.91	11.4	2.53	2.53	1.91	2.95	9.38
HSD17B8	14.58	9.12	17.87	17.07	17.16	15.88	12.21	14.26	11.84	11	24.25	16.94	13.17	12.26	15.92	15.02	23.25	19.02	44.27	34.74	49.18	58.34	48.69	16.01	26.4	17.02	27.33	17.06
RING1	37.36	37.95	33.24	42.42	34.72	38.79	42.6	40.73	36.49	44.56	28.47	31.54	34.61	31.55	36.72	34.96	31.1	29.44	25.44	20.65	23.15	20.79	25.26	78.83	67.76	66.59	68.35	21.71
VPS52	50.76	40.04	43.63	44.41	45.03	51.32	38.3	39.74	40.19	36.46	35.97	32.93	38.99	37.19	45.33	43.63	53	60	22.58	25.49	21.86	27.18	34.43	30.65	30.46	31.87	27	48.64
RPS18	622.65	644.37	629.92	795.42	580.98	588.08	1229.42	897.52	1009.56	1263.62	298.76	297.48	594.92	328.28	493.53	534.34	1006.79	2811.86	711.15	649.36	703.53	746.18	900.03	537.59	532.97	463.82	388.04	446.43
WDR46	14.91	19.21	19.74	29.74	17.41	12.85	16.4	13.17	16.17	15.3	12.72	12.7	13.51	15.34	16.04	15.65	19.15	38.97	11.26	11.23	9.85	11.88	14.17	7.98	7.37	9.72	9.65	12.01
B3GALT4	0.47	0.7	0.98	1.17	0.88	0.56	0.17	0.34	0.1	0.12	0.12	0.15	0.39	0.46	0.4	0.3	0.32	0.57	0.04	0.04	0	0.11	0.07	0.08	0.06	0.03	0.03	9.21
PFDN6	41.6	40.21	41.2	45.06	32.67	37.34	35.07	25.47	34.16	30.53	26.8	23.47	33.79	24.19	18.13	21.33	78.73	84.43	55.28	46.25	36.21	31.82	48.19	16.49	24.56	19.38	16.57	115.47
RGL2	22.65	15.97	19.87	17.52	22.99	29.26	7.2	11.04	9.65	5.89	8.46	7.92	7.72	9.09	13.3	11.71	7.97	7.08	7.94	8.73	7.89	10.67	8.99	5.92	5.08	6.2	6.59	3.61
TAPBP	90.31	104.75	77.63	101.03	93.41	98.85	22.4	25.34	20.8	19.58	21.17	18.19	19.94	16.49	42.56	26.09	23.78	15	30.12	49.22	38.86	56.61	48.93	9.9	5.72	4.48	8.45	2.47
ZBTB22	3.13	2.57	2.12	4.58	2.7	2.86	2.96	3.29	2.46	2.67	5.67	6.72	7.96	8.3	5.88	10.72	7.07	4.6	2.08	1.45	1	2.56	1.67	3.43	3.5	2.78	2.6	5.43
DAXX	13.46	14.54	10.83	16.15	11.27	12.93	12.02	14.46	15.33	13.68	11.97	12.08	15.53	13.97	19.62	22.11	25.01	20.92	11.25	11.22	11.86	10.46	10.65	11.23	11.33	8.7	9.41	19.84

## Sheet: Data S3
Data S3 Differentially expressed genes of the MHC region in duck lung tissues at 12h and 24h post H5N1 infection
SY/08 H5N1 virus(12h)	Control			Treat			Log2(FC)	P value
	C1	C2	C3	T1	T2	T3
ZBTB12	3.7	2.19	2.9	3.82	5.06	3.84	0.54	0.1
EHMT2	17.16	14.4	12.06	19	16.54	15.64	0.24	0.21
PPT2	3.76	3.25	4.68	7.25	7.15	7.29	0.89	0
ZNF92	0.18	0.09	0.27	0.08	0.29	0	-0.57	0.71
SH3BP5L	38.79	24.88	37.79	27.45	34.24	32.23	-0.11	0.62
ZNF345	5.77	3.7	2.71	5.15	4.97	3.53	0.17	0.57
ZNF696	1.41	0.9	1.24	1.26	1.28	1.66	0.25	0.5
ZNF665	3.42	3.96	2.98	5.71	4.4	4.51	0.5	0.04
DDR1	1.52	1.27	2.21	1.75	1.97	1.17	-0.03	0.94
S100A16	0	0	0	0	0	0	NA	NA
GTF2H4	9.81	7.34	11.65	9.02	9.14	10.12	-0.02	0.93
DHX16	12.75	10.65	14.43	13.31	17.67	14.39	0.27	0.17
C6ORF136	10.32	9.02	9.51	11.07	13.42	9.3	0.23	0.4
ATAT1	7.12	5.58	6.01	8.73	7.37	5.15	0.19	0.53
MRPS18B	50.21	58.94	138.45	47.67	81.56	55.19	-0.43	0.27
PPP1R10	14.3	17.42	18.54	19.02	22.62	18.34	0.25	0.16
ABCF1	19.96	15.16	24.52	19.46	25.03	21.97	0.16	0.46
GNL1	5.75	7.39	9.63	7.14	8.52	5.4	-0.11	0.69
TRIM39	3.21	3.04	4.92	6.97	6.88	4.88	0.75	0.01
PPP1R11	59.72	54.99	49.13	46.79	66.55	49.5	0	0.98
MGAT1	38.36	37.8	55.56	43.46	52.57	39.4	0.04	0.85
ZNF RFP	15	17.5	34.03	18.34	23.47	17.61	-0.16	0.61
H1.5	1.67	1.57	4.96	1.43	2.75	2.56	-0.28	0.69
TRIM7	4.67	4.55	12.56	5.36	6.19	6.1	-0.3	0.5
ZNF RFP	6.16	9.32	17.46	8.59	16.79	10.29	0.11	0.79
CLEC2-1	14.61	94.49	101.69	72.63	88.74	63.81	0.08	0.91
CLEC2-2	0.58	1.7	4.33	2.24	5.48	1.37	0.45	0.59
NKRP1-1	1.44	0.42	1.32	0.61	2.6	2.38	0.83	0.3
CLEC2-3	458.86	765.27	649.23	579.92	659.97	515.69	-0.1	0.66
NKRP1-2	3.97	4.82	6.68	5.25	4.48	2.94	-0.29	0.48
CLEC2-4	16.85	13.98	10.32	10.81	24.98	29.95	0.68	0.1
NKRP1-3	1.33	0	0.2	0.08	1.44	1.05	0.79	0.61
NKRP1-4	9.31	2.98	4.81	6.7	4.31	13.1	0.51	0.35
NKRP1-5	0	0.06	0.13	0	0	0.14	-0.5	0.88
NKRP1-6	0	0.26	0.22	0.08	0.46	0.3	0.79	0.64
CLEC2-5	4.08	3.68	2.16	2.49	7.96	7.91	0.9	0.12
NKRP1-7	0.07	0.18	0.07	0.15	0.21	0	0.17	0.93
CLEC2-6	23.35	0.07	0.24	0	0	0	-8.94	NA
NKRP1-8	0.14	0	0.13	0	0	0	-2.79	0.48
CLEC2-7	35.76	3.85	24.72	5.99	17.26	8.86	-0.98	0.13
CLEC2-8	37.48	1.58	0.24	1.81	3.86	0.57	-2.62	NA
NKRP1-9	0.66	0	0	0	0.86	0.21	0.74	0.77
NKRP1-10	4.01	0.57	0.23	0.27	0.33	0	-2.97	0.03
CLEC2-9	299.11	20.96	116.41	9.38	145.05	151.93	-0.49	0.71
NKRP1-11p	0	0	0	0	0	0	NA	NA
CLEC2-10p	0.78	1.03	0.31	0	1.53	0.53	-0.04	0.98
NKRP1-12p	0	0	0	0	0	0	NA	NA
CLEC2-11	3.81	4.97	17.31	2.84	6.44	4.83	-0.89	0.16
CLEC2-12	3.32	2.89	2.6	3.35	7.4	6.58	0.98	0.02
NKRP1-13	0	1.74	0.7	0.57	1.2	0.87	0.09	0.94
CLEC2-13	3.82	11.03	7.59	6.43	10.56	6.63	0.06	0.89
CLEC2-14	64.87	0.58	31.6	0.64	124.73	81.79	1.12	0.55
CLEC2-15	1.37	3.25	1.6	1.77	2.16	1.37	-0.25	0.68
CLEC2-16	1.93	3.67	2.72	3.05	6.67	6.13	0.92	0.07
NKRP1-14	0	2.7	0.56	1.62	3.15	2.25	1.08	0.34
NKRP1-15	0.23	6.17	3.79	2.51	3	2.54	-0.36	0.68
CLEC2-17	0.31	0.13	1.53	0.08	0.22	0.07	-2.38	0.1
CLEC2-18	0	0.45	0.7	0.32	0.74	0.94	0.79	0.54
CLEC2-19	0.53	0.32	0.63	0.24	2.08	1.58	1.41	0.14
CLEC2-20	1.3	5.16	4.8	2.81	2.83	1.22	-0.73	0.27
NKRP1-16	0	0.34	0.25	0.07	0.74	0.32	0.91	0.56
ZNF692	4.92	4.91	7.62	3.89	9.46	6.56	0.19	0.61
TRIM7.2	82.64	86.81	117.92	83.84	95.3	83.48	-0.13	0.48
ZNF135	3.15	3.46	2.32	2.64	2.56	2.19	-0.27	0.3
ZNF556	3.05	2.91	1.69	3.16	2.67	2.72	0.16	0.61
44G24.1	0	0	0	0	0	0	NA	NA
LAO	0.45	0.19	0.42	0.81	0.3	0.64	0.72	0.25
TRIM7.1	1.71	0.94	2.46	1.51	0.8	1.79	-0.31	0.5
HEP21	0.34	0.71	0.62	0	0.5	0.64	-0.55	0.73
TRIM39.2	0.46	0.87	0.97	0.8	0.83	0.97	0.16	0.69
TRIM27.2	0.17	0.51	0.3	0.34	0.5	0.46	0.39	0.45
TRIM27.1	10.1	9.41	18.21	10.27	25.6	15.55	0.45	0.23
ZNF RFP	8.2	7.93	11.04	5.78	5.44	7.7	-0.52	0.04
TRIM41	7.23	5.7	10.34	7.5	11.91	9.68	0.32	0.25
RACK1	181.45	175.33	219.79	134.39	150.93	149.87	-0.4	0.01
BTN1	4.08	1.89	8.28	3.42	8.11	6.06	0.31	0.57
TRIM10	0.19	0.22	0.14	0.18	0.17	0.2	-0.01	0.99
NKRP1-17	1.09	1.33	1.19	1.2	1.61	1.13	0.13	0.68
ZNF271	2.33	1.58	2.01	1.98	1.5	2.06	-0.09	0.76
ZNF883	4.13	4.27	3.7	3.93	4.16	3.96	0	0.98
ZNF239	1.67	3.3	1.08	3.13	2.66	0.96	0.15	0.81
BTN-1	2.21	0.23	0.13	2.26	1.82	0.66	0.91	0.35
BTN-2	0.97	0.79	0.19	0.97	2.41	0.87	1.13	0.11
BTN-3	0.73	0.27	0.13	1.88	0.5	0.1	1.14	0.29
BTN-4	0.25	0.82	0.12	0.3	0.65	0.09	-0.21	0.85
BTN-5	9.89	11.88	0.03	17.83	13.74	0.12	0.54	0.78
BTN-6	0.06	0.1	0.4	0.3	0.12	0.21	0.13	0.91
BTN-7	0.03	0.02	0.03	0.09	0.34	0.08	2.7	0.08
BTN-8	0.15	0.03	0.34	0.1	0.45	0.12	0.37	0.77
BTN-9	0.28	0.18	0.14	0.13	0.37	0.09	-0.04	0.97
BTN-10	0.08	0.55	0	0.29	0.26	0.26	0.33	0.82
BTN-11	0.07	0.22	0.2	0.46	0.21	0.02	0.47	0.69
BTN-12	0.13	0.3	0.2	0.28	0.56	0.08	0.54	0.63
BTN-13	1.48	1.85	4.06	2.39	1.86	2.37	-0.16	0.73
BTN-14	0.77	0.66	0.94	0.55	1.4	0.7	0.17	0.75
BTN-15	1.28	0.83	1.65	1.53	1.21	1	0	1
BTN-16	0.21	0.03	0.03	0.18	0.34	0.46	1.91	0.12
BTN-17	2.88	4.01	3.88	4.35	3.44	2.7	-0.04	0.88
ZNF883	0.81	1.07	0.7	0.88	1.95	0.93	0.54	0.27
BTN-18	3.41	3.96	2.97	5.85	5.37	5.27	0.67	0
LTB4R	0.46	0.34	0.87	1.07	1.06	0.94	0.88	0.09
ZNF595	0.39	0.84	0.13	0.15	0.55	0.32	-0.41	0.64
ZNF493	0.09	0.18	0.03	0.06	0.06	0.11	-0.33	0.82
ZNF729	3.41	3.98	2.87	3.8	5.26	4.52	0.4	0.06
CD1b	3.87	3.05	3.08	5.33	3.02	4.25	0.34	0.26
CD1d	7.13	5.34	8.17	11.6	7.1	9.61	0.46	0.12
TNXB	8.72	1.62	4.29	3.12	3.25	4.9	-0.36	0.44
CYP21	0.47	0	0.03	0	0.1	0	-2.2	0.39
CENPA	1.63	0.68	0.12	0.29	0.4	1.15	-0.38	0.77
BTN-19	3.15	3.07	2.03	2.75	6.34	5.17	0.8	0.05
AnplDMB2-1	0.11	0.74	0	0.23	0.75	0.42	0.7	0.67
BTN-20	0.23	0.66	0.18	0.45	1.77	0.69	1.42	0.09
BTN-21	1.85	3.36	3.04	2.82	5.37	3.73	0.53	0.19
BTN-22	0.26	0.28	0.1	0	0.04	0.28	-1	0.52
BTN-23	0	0.47	0.13	0.34	0.24	0	-0.09	0.96
BTN-24	0.07	0.96	0.86	2.43	0.37	0.26	0.67	0.53
AnplDMB2-2	0	0	0	0	0	0	NA	NA
BTN-25	0.25	0.7	1.9	1.11	0.58	1.58	0.19	0.81
C4	0.34	0.36	0.86	0.73	0.4	0.34	-0.09	0.86
AnplUEA	38.17	86.66	14.5	104.88	148.46	75.01	1.23	0.09
AnplUDA	11.48	127.37	23.74	34.46	158.46	69.29	0.67	0.54
AnplUCA	50.43	16.17	106.27	18.08	23.31	102.27	-0.26	0.79
AnplUBA	3.3	1.72	4.79	3.58	3.21	2.24	-0.11	0.81
AnplUAA	299.5	210.19	116.38	601.55	103.15	105.6	0.38	0.69
TAP2	20.18	22.01	28.88	36.83	25.1	23.3	0.26	0.27
TAP1	8.29	11.7	14.76	23.61	14.75	12.32	0.54	0.08
BTN-26	3.61	3.77	7.51	4.02	10.58	3.6	0.29	0.56
BTN-27	1.58	1.69	0.22	2.82	4.89	2.79	1.59	0.02
AnplDMB2-3	0.48	3.64	0.07	2.46	3.22	1.37	0.73	0.51
BTN-28	0.96	8.01	2.28	8.94	9.21	3.91	0.95	0.15
BTN-29	3.99	2.11	4.36	6.35	8.04	4.91	0.89	0.01
BTN-30	0.67	0	0.95	0.23	1.55	1.93	1.21	0.31
AnplDMB2-4	0	0	0.09	0	0.1	0	0.12	0.98
BTN-31	0.54	0.36	0.23	0.41	0.59	0.54	0.47	0.51
BTN-32	0.1	0.28	0.89	0.7	2.35	2.78	2.2	0.01
AnplDMB2-5	0	0	0	0	0	0	NA	NA
BTN-33	0.55	0.3	0.53	0.8	0.28	0.58	0.28	0.7
AnplDMB2-6	0.3	0.13	0	0.24	0	0	-0.84	0.77
BTN-34	2.65	0.84	1.14	2.18	3.33	3.19	0.93	0.06
AnplDMB2-7	0	0	0.38	0	0.61	0.4	1.4	0.58
BTN-35	0.13	0.2	0.18	0.56	0.46	0.38	1.44	0.08
AnplDMB2-8	0	0	0.1	0	0	0	-0.84	0.84
BTN-36	0.28	0.23	0.19	0.11	0.37	0.07	-0.35	0.75
AnplDMB2-9	0.09	0	0	0	0.09	0	0.12	0.98
BTN-37	0.31	0.84	0.11	0.24	1.43	0.07	0.47	0.7
AnplDMB2-10	0	0	0	0	0	0	NA	NA
BTN-38	0.39	0.08	0.18	1.27	0.73	0.46	1.94	0.02
BTN-39	0.69	0.26	0.94	2.58	1.08	1.46	1.44	0.02
AnplDMB2-11	0.11	0	0	0	0	0.11	0.12	0.98
BTN-40	0.36	0.37	0.33	1.3	1.49	1.03	1.85	0
AnplDMB2-12	0.37	0.06	0.07	0.23	0	0.14	-0.39	0.84
BTN-41	10.13	0.67	9.87	2.89	7.1	14.21	0.24	0.83
AnplDMB2-13	0	0	0	0	0	0	NA	NA
BTN-42	1.41	2.58	0.59	4.7	1.38	0.86	0.59	0.43
BTN-43	0.37	0.24	0.51	0.35	1.11	0.43	0.76	0.27
AnplDMB2-14	8.01	2.53	6.85	7.9	8.37	15.6	0.89	0.07
AnplDMB1	0.44	0.67	0.49	0.57	0.9	0.6	0.36	0.5
AnplDMA	32.44	42.14	40.51	26.92	36.39	42.84	-0.14	0.57
BRD2	64.55	71.13	78.97	67.78	90.15	69.45	0.08	0.63
AnplMHCIIβ1	0.07	0.24	0.4	0.84	4.36	0.41	2.97	0.01
AnplMHCIIβ2	2.98	1.49	4.28	3.06	1.52	1.76	-0.46	0.43
AnplMHCIIβ3	0.28	0.17	0.5	0.15	1.08	0.52	0.88	0.44
AnplMHCIIβ4	1.58	0.96	2.42	1.36	1.4	2.03	-0.04	0.94
AnplMHCIIβ5	0	0.06	0	0	0.14	0.07	1.57	0.66
AnplMHCIIβ6	3.72	8.98	7.97	3.77	4.47	2.77	-0.92	0.04
AnplMHCIIβ7	22.79	48.19	34.18	26.27	7.57	19	-1	0.02
AnplMHCIIβ8	23.71	29.57	38.24	32.81	41.34	29.61	0.18	0.47
AnplMHCIIβ9	31.8	65.6	42.16	28.59	58.66	32.65	-0.22	0.53
AnplMHCIIα	252.08	311.16	272.88	361.95	373.28	360.23	0.39	0.01
COL11A2	0.42	0.07	0.11	0.11	0.46	0.45	0.8	0.35
RXRB	29.15	25.75	29.09	26.78	29.46	28.11	0.01	0.95
SLC39A7	11.57	12.68	14.02	10.82	13.99	8.91	-0.18	0.52
HSD17B8	24.25	16.94	13.17	13.16	14.62	12.66	-0.42	0.15
RING1	28.47	31.54	34.61	23.24	36.26	29.3	-0.09	0.67
VPS52	35.97	32.93	38.99	44	36.09	37.94	0.13	0.38
RPS18	298.76	297.48	594.92	183.97	303.88	470.91	-0.31	0.39
WDR46	12.72	12.7	13.51	10.23	8.05	12.56	-0.34	0.16
B3GALT4	0.12	0.15	0.39	0.13	0.27	0.17	-0.22	0.82
PFDN6	26.8	23.47	33.79	26.65	23.13	20.14	-0.26	0.27
RGL2	8.46	7.92	7.72	7.28	10.42	7.66	0.08	0.74
TAPBP	21.17	18.19	19.94	20.62	19.13	13.99	-0.14	0.5
ZBTB22	5.67	6.72	7.96	6.54	8.96	6.23	0.09	0.73
DAXX	11.97	12.08	15.53	14.13	22.65	14.06	0.36	0.16
SY/08 H5N1 virus(24h)	Control			Treat			Log2(FC)	P value
	C4	C5	C6	T4	T5	T6
ZBTB12	2.9	6.01	5.95	3.93	4.26	5.34	-0.07	0.84
EHMT2	15.25	19.32	18.83	14.57	14.85	15.63	-0.19	0.2
PPT2	5.09	8.27	8.6	5.14	9.6	5.58	-0.06	0.88
ZNF92	0.23	0.33	0.21	0.1	0.2	0.14	-0.76	0.41
SH3BP5L	38.72	45.11	45.55	37.13	31.79	34.08	-0.27	0.04
ZNF345	4.93	6.01	5.3	5.38	5.41	3.41	-0.14	0.55
ZNF696	1.89	1.75	2.07	1.4	2	1.17	-0.27	0.41
ZNF665	4.08	6.48	5.57	4.36	5.72	5.73	0.03	0.9
DDR1	1.71	2.53	2.65	2.97	1.45	1.39	-0.19	0.65
S100A16	0	0.11	0	0	0	0	-0.83	0.84
GTF2H4	10.56	12.81	14.1	10.8	9.27	10.05	-0.26	0.21
DHX16	15.28	18.22	18.72	14.67	14.54	14.96	-0.18	0.16
C6ORF136	10.72	15.47	12.85	9.65	9.25	9.14	-0.42	0.08
ATAT1	5.05	6.57	9.69	7.81	5.2	6.77	-0.05	0.88
MRPS18B	60.54	59.62	80.8	54.82	53.93	42.74	-0.35	0.07
PPP1R10	23.4	22.46	27.05	20.75	18.63	21.34	-0.21	0.15
ABCF1	25.33	27.96	21.15	20.83	21.53	16.8	-0.27	0.1
GNL1	6.7	7.93	11.47	7.06	7.1	7.76	-0.2	0.44
TRIM39	5.69	5.87	8.39	5.98	5.82	5.9	-0.12	0.61
PPP1R11	74.51	88.43	95.52	45.37	75.91	60.09	-0.45	0.05
MGAT1	49.21	58.04	45.19	49.67	47.37	39.86	-0.1	0.52
ZNF RFP	19.55	16.51	15.78	20.4	18.17	22.71	0.3	0.08
H1.5	4.34	0.76	3.12	1.84	1.78	1.68	-0.59	0.42
TRIM7	6.94	3.35	11.02	3.16	3.33	3.49	-1.05	0.03
ZNF RFP	10.43	3.92	19.76	8.6	10.92	6.9	-0.32	0.54
CLEC2-1	111.59	60.03	90.6	57.06	66.36	65.04	-0.42	0.09
CLEC2-2	7.06	2.67	1.17	2.56	3.82	2.9	-0.18	0.8
NKRP1-1	0.96	3.51	0.7	3.62	0.78	10.36	1.59	0.09
CLEC2-3	721.77	637.53	427.34	773.76	613.66	1414.58	0.71	0.03
NKRP1-2	8.3	5.44	4.34	3.63	5.58	8.13	0	1
CLEC2-4	19.63	18.36	12.77	32.98	14.79	21.96	0.52	0.15
NKRP1-3	0.12	3.18	0	1.17	0.2	11.91	2.11	0.35
NKRP1-4	3.53	2.83	14.1	11.6	11.54	3.99	0.45	0.52
NKRP1-5	0.06	0.23	0.06	0.06	0.06	0	-1.41	0.51
NKRP1-6	0.99	0.51	0.58	0.42	0.14	0	-1.86	0.15
CLEC2-5	0.93	2.44	1.21	10.49	1.25	12.28	2.46	0
NKRP1-7	0.29	0.12	0.35	0.06	0	0.5	-0.34	0.84
CLEC2-6	0	0	0	0	0	0	NA	NA
NKRP1-8	0	0.24	0	0	0	0.28	0.35	0.93
CLEC2-7	4.53	4.25	1.46	12.39	5.5	11.99	1.61	0
CLEC2-8	2.5	22.44	0.21	0.61	1.78	60.22	1.41	NA
NKRP1-9	0	1.43	0	0.39	0.1	1.35	0.46	0.82
NKRP1-10	0.33	4.3	0	0	0.76	8.38	1.08	0.7
CLEC2-9	20.88	224.05	0.08	249.15	10.42	656.11	2	0.35
NKRP1-11p	0	0	0	0	0	0	NA	NA
CLEC2-10p	1.32	2.36	0.09	0.79	0.5	1.46	-0.37	0.74
NKRP1-12p	0	0	0	0	0	0.22	1.89	0.64
CLEC2-11	5.18	8.15	0.45	9.49	4	20.06	1.36	0.12
CLEC2-12	2.87	5.88	4.81	7.21	4.19	6.13	0.43	0.28
NKRP1-13	1.69	0.06	0.25	0.81	1.59	0.06	0.33	0.82
CLEC2-13	10.29	14	4.56	10.94	8.34	1.93	-0.38	0.55
CLEC2-14	2.03	67.96	0.35	137.12	1.16	343.1	2.87	0.17
CLEC2-15	3.11	2.85	2.65	1.88	3.35	2.69	-0.06	0.88
CLEC2-16	2.48	1.14	2.98	8.57	2.91	2.56	1.14	0.09
NKRP1-14	2.23	0.06	3.42	1.62	1.72	0.12	-0.69	0.59
NKRP1-15	4.46	0.75	0.87	1.76	2.21	0.41	-0.43	0.65
CLEC2-17	0.36	0.43	0.37	0.13	0.07	0.41	-0.84	0.48
CLEC2-18	0.3	1.05	0.25	1.48	0.48	1.05	0.99	0.29
CLEC2-19	0.72	1.05	0.18	3.02	0.82	1.58	1.54	0.07
CLEC2-20	5.62	1.61	0.74	0.81	2.67	3.92	-0.05	0.95
NKRP1-16	0	0.11	0.06	1.15	0.06	0.32	3.26	0.05
ZNF692	5.5	5.48	5.07	5.94	4.38	6.48	0.13	0.6
TRIM7.2	102.07	99.19	109.43	100.48	89.99	85.26	-0.12	0.31
ZNF135	2.47	2.02	2.12	2.97	2.4	2.21	0.25	0.29
ZNF556	3.13	3.59	2.5	3.57	3.17	3.98	0.28	0.25
44G24.1	0	0	0	0	0	0	NA	NA
LAO	0.42	5.7	0.42	2.3	0.22	7.26	0.67	0.66
TRIM7.1	1.78	1.93	1.72	1.55	1.65	2.23	0.06	0.81
HEP21	0	0.14	0	0.9	0.3	0	3.09	0.28
TRIM39.2	0.99	1.81	1.18	1.32	0.92	1.5	-0.02	0.95
TRIM27.2	0.45	0.79	0.6	0.55	0.57	0.62	-0.02	0.95
TRIM27.1	10.77	5.9	13.81	25.88	8.94	20.75	0.92	0.04
ZNF RFP	8.93	7.86	11.08	7.83	8.07	8.07	-0.16	0.43
TRIM41	9.66	11.31	11.49	11.32	8.85	9.1	-0.09	0.58
RACK1	142.04	198.62	158.98	107.16	140.25	106.22	-0.44	0.01
BTN1	2.36	2.89	2.05	3.94	4.33	2.4	0.6	0.09
TRIM10	0.19	0.29	0.22	0.2	0.19	0.12	-0.44	0.5
NKRP1-17	1.61	1.23	1.23	1.47	1.57	1.55	0.23	0.36
ZNF271	2.17	1.79	2.07	1.97	2.41	1.95	0.13	0.6
ZNF883	4.77	3.39	5.2	3.75	5.64	3.83	0.04	0.9
ZNF239	1.53	1.65	1.68	2.87	3.36	1.44	0.71	0.1
BTN-1	0.11	1.6	0.06	0.93	0.54	0.73	0.4	0.73
BTN-2	0.06	0.68	0.11	2.2	0.61	0.36	1.97	0.06
BTN-3	0.14	0.92	0.12	0.22	0.39	0.28	-0.32	0.76
BTN-4	0.17	0.23	0.08	0.42	0.4	0.87	1.88	0.02
BTN-5	0.1	16.1	0.17	13.18	13.62	0.19	0.8	NA
BTN-6	0.37	0.08	0.25	0.06	0.06	0.17	-1.25	0.28
BTN-7	0.07	0.02	0.02	0.13	0.03	0	0.45	0.82
BTN-8	0.07	0.23	0.07	0.11	0.17	0.12	0.14	0.9
BTN-9	0.07	0.2	0.08	0.33	0.14	0.7	1.81	0.08
BTN-10	0.09	0.03	0	0.27	0.28	0.03	2.28	0.17
BTN-11	0.38	0	0.04	0.53	0.09	0.19	0.99	0.51
BTN-12	0.1	0.22	0.14	0.58	0.44	0.2	1.46	0.12
BTN-13	2.16	3.12	3.25	0.77	1.36	1.44	-1.2	0
BTN-14	0.6	0.23	0.56	0.57	0.54	0.59	0.33	0.56
BTN-15	1.06	0.75	1.66	0.59	1.37	1.2	-0.08	0.88
BTN-16	0.05	0.2	0.17	0.34	0.09	0.24	0.74	0.49
BTN-17	3.14	2.25	3.65	3.56	3.94	4.3	0.44	0.1
ZNF883	0.78	0.82	0.91	1.35	1.1	0.86	0.46	0.21
BTN-18	4.8	6.9	5.17	4.98	3.99	7.71	0.05	0.88
LTB4R	0.87	1.6	0.98	1.2	0.86	3.77	0.83	0.18
ZNF595	0.4	0.4	0.44	1.25	0.92	0.19	0.98	0.19
ZNF493	0.05	0	0.07	0.13	0.16	0	1.32	0.52
ZNF729	4.18	4.5	4.16	5.22	4.31	3.78	0.11	0.51
CD1b	3.55	11.56	6.83	3.81	3.86	9	-0.33	0.51
CD1d	7.29	9.7	9.7	4.46	8.55	16.8	0.22	0.63
TNXB	4.17	4.39	6.83	4.87	5.39	1.62	-0.32	0.44
CYP21	0	0.15	0.06	0	0.03	0	-2.57	0.39
CENPA	0.11	0.99	0.88	0.24	0.37	0.1	-1.43	0.31
BTN-19	2.71	10.78	6.17	6.93	6.33	11.36	0.39	0.42
AnplDMB2-1	0.43	0.54	0.53	0.29	0.89	0.84	0.49	0.61
BTN-20	0.67	1.13	0.77	1.45	0.89	1.75	0.74	0.13
BTN-21	3.78	7.23	4.51	5.45	3.99	6.95	0.15	0.68
BTN-22	0.18	1.06	0.18	0.03	0.13	0.75	-0.54	0.68
BTN-23	0.36	0.37	0.06	0.09	0	0	-3.04	0.09
BTN-24	1.4	0.2	0.06	1.11	0.19	0.11	-0.19	0.89
AnplDMB2-2	0	0	0	0	0	0.13	1.1	0.79
BTN-25	2.85	1.84	2.21	0.68	2.28	2.34	-0.32	0.54
C4	0.48	0.58	0.48	0.44	0.46	0.65	0.07	0.83
AnplUEA	47.1	12.89	8.06	206.42	64.26	12.42	2.11	0.08
AnplUDA	41.52	29.69	62.95	201.95	109.23	106.88	1.69	0
AnplUCA	98.68	84.42	203.49	33.55	96.76	310.97	0.25	0.78
AnplUBA	1.94	9.11	1.33	3.03	2.49	2.09	-0.63	0.38
AnplUAA	246.17	494.77	165.74	165.84	185.17	261.25	-0.5	0.17
TAP2	34.6	33.23	44.26	36.52	33.29	68.54	0.36	0.23
TAP1	18.37	18.27	20.47	28.64	20.29	40.88	0.71	0.01
BTN-26	2.36	2.3	3.82	5.97	2.35	5.61	0.78	0.09
BTN-27	1.45	0.2	0.11	4.77	1.76	1.56	2.25	0.02
AnplDMB2-3	1.07	0.39	0.2	2.91	2.02	1.17	1.93	0.02
BTN-28	4.05	0.64	0.36	11.86	5.98	1.18	1.96	0.04
BTN-29	0.21	0.62	0.15	8.57	1.69	0.4	3.51	0
BTN-30	0.93	3.35	1.51	1.48	1.15	2.91	0.01	0.99
AnplDMB2-4	0.23	0.32	0.16	0	0.35	0	-0.98	0.64
BTN-31	0.08	0.32	0.29	1.29	0.58	1.4	2.31	0
BTN-32	1	2.63	2.67	2	1.08	2.64	-0.07	0.89
AnplDMB2-5	0.24	0	0.08	0	0	0	-2.71	0.49
BTN-33	0.4	0.5	0.47	0.7	0.26	2.32	1.33	0.12
AnplDMB2-6	0	0.24	0.12	0	0	0	-3.31	0.4
BTN-34	1.98	4.85	4.14	3.3	2.4	4.96	0.03	0.95
AnplDMB2-7	0.16	2.22	0.85	0.18	0.19	0.24	-2.32	0.06
BTN-35	0.73	0.11	0.38	0.7	0.75	0.59	0.79	0.32
AnplDMB2-8	0.25	0.34	0.25	0.09	0	0	-3.08	0.14
BTN-36	0.11	0.23	0.17	0.15	0.19	0.35	0.52	0.58
AnplDMB2-9	0	0.43	0	0	0	0	-3.3	0.4
BTN-37	0.18	0.85	0.12	0.27	0.9	0.47	0.58	0.55
AnplDMB2-10	0	0	0	0	0	0	NA	NA
BTN-38	0.15	0.08	0.05	1.06	0.15	0.15	2.3	0.05
BTN-39	0.62	0.95	0.64	2.21	0.34	1.16	0.81	0.27
AnplDMB2-11	0	0	0	0	0	0	NA	NA
BTN-40	0.26	0.41	0.15	2.31	0.26	0.76	2.09	0.02
AnplDMB2-12	0	1.48	0.47	0	0.2	0.84	-0.82	0.66
BTN-41	8.56	22.44	17.17	7.87	10.63	37.15	0.28	0.63
AnplDMB2-13	0	0	0	0	0.07	0	1.1	0.79
BTN-42	1.91	1.11	0.43	1.98	0.85	1.32	0.32	0.63
BTN-43	0.16	0.15	0.52	1.04	0.3	0.72	1.35	0.08
AnplDMB2-14	7.92	25.37	15.57	7.87	12.42	15.9	-0.37	0.42
AnplDMB1	0.69	1.05	0.85	0.54	0.74	0.9	-0.18	0.68
AnplDMA	42.84	111.61	55.18	36.93	38.46	51.49	-0.57	0.01
BRD2	92.06	85.1	98.31	84.81	76.57	82.86	-0.12	0.31
AnplMHCIIβ1	0	0.88	0.29	5.71	0.39	0	2.45	0.19
AnplMHCIIβ2	3.27	4.35	2.89	1.18	2.07	4.52	-0.37	0.53
AnplMHCIIβ3	0	0.95	0.11	0.97	0.25	0	0.27	0.89
AnplMHCIIβ4	1.4	13.78	1.97	0.82	0.77	4.89	-1.31	0.2
AnplMHCIIβ5	0.39	0.06	0	0.25	0.19	0	0.02	0.99
AnplMHCIIβ6	3.76	13.2	3.24	5.29	3.79	4.23	-0.53	0.37
AnplMHCIIβ7	36.52	45.05	60.86	11.95	40.4	72.39	-0.13	0.8
AnplMHCIIβ8	26.5	61.39	43.27	21.86	37.74	58.87	-0.08	0.84
AnplMHCIIβ9	28.85	74.64	35.23	54.36	51.67	37.1	0.11	0.76
AnplMHCIIα	324.56	913.61	498.28	355.25	464.62	701.76	-0.12	0.74
COL11A2	1.21	1.5	1.2	0.34	11.3	0.7	1.7	NA
RXRB	32.97	41.18	34.58	28.14	31.69	32.46	-0.18	0.21
SLC39A7	10.52	17.05	14.05	14.89	10.2	12.22	-0.1	0.74
HSD17B8	12.26	15.92	15.02	11.48	12.44	7.74	-0.39	0.15
RING1	31.55	36.72	34.96	28.24	30.23	27.25	-0.21	0.06
VPS52	37.19	45.33	43.63	35.57	41.16	36.4	-0.1	0.44
RPS18	328.28	493.53	534.34	244.83	454.04	279.07	-0.42	0.13
WDR46	15.34	16.04	15.65	11.32	14.32	12.89	-0.23	0.16
B3GALT4	0.46	0.4	0.3	0.41	0.33	0.5	0.16	0.8
PFDN6	24.19	18.13	21.33	23.66	25.62	22.32	0.22	0.26
RGL2	9.09	13.3	11.71	9.07	7.72	9.71	-0.3	0.17
TAPBP	16.49	42.56	26.09	40.73	25.22	42.74	0.42	0.24
ZBTB22	8.3	5.88	10.72	7.6	8.97	8.78	0.08	0.78
DAXX	13.97	19.62	22.11	17.03	15.13	18.78	-0.07	0.75
MHC: major histocompatibility complex.
DEG: differentially expressed genes.
Ducks were infected by SY/08 H5N1 virus.

## Sheet: Data S4
Data S4 Differentially expressed genes of the MHC region in lung and spleen post DK/49 H5N1 infection
DK/49 H5N1 virus	Lung 1day				Lung 2day				Lung 3day
	C7	T7	Log2(FC)	P value	C7	T8	Log2(FC)	P value	C7	T9	Log2(FC)	P value
ZBTB12	10.5	6.12	-0.73	0.32	10.5	4.57	-1.06	0.21	10.5	6.33	-0.79	0.38
EHMT2	35.2	25.95	-0.4	0.48	35.2	21.14	-0.6	0.37	35.2	30.14	-0.28	0.66
PPT2	14.67	6.11	-1.22	0.12	14.67	9.5	-0.49	0.57	14.67	12.89	-0.25	0.78
ZNF92	0.46	0.38	-0.22	0.92	0.46	0.1	-2.02	0.25	0.46	0.07	-2.7	0.13
SH3BP5L	25.97	28.01	0.15	0.79	25.97	17.42	-0.44	0.53	25.97	16.59	-0.71	0.33
ZNF345	19.86	12.43	-0.63	0.26	19.86	7.81	-1.21	0.07	19.86	6.89	-1.59	0.02
ZNF696	2.52	3.16	0.37	0.66	2.52	1.96	-0.22	0.83	2.52	1.39	-0.92	0.4
ZNF665	14.63	10.88	-0.38	0.52	14.63	9.56	-0.47	0.5	14.63	4.12	-1.89	0.02
DDR1	2.1	5.3	1.38	0.08	2.1	4.15	1.12	0.22	2.1	4.84	1.14	0.24
S100A16	0.1	0	#NAME?	0.76	0.1	0	#NAME?	0.72	0.1	0.05	-0.94	1
GTF2H4	17.2	12.11	-0.46	0.5	17.2	8.73	-0.84	0.3	17.2	9.15	-0.97	0.26
DHX16	15.35	15.41	0.05	0.93	15.35	14.38	0.05	0.94	15.35	12.95	-0.31	0.65
C6ORF136	36.03	35.26	0.01	0.99	36.03	31.4	-0.06	0.94	36.03	31.57	-0.25	0.75
ATAT1	7.13	6.03	-0.2	0.82	7.13	4.88	-0.41	0.66	7.13	3.4	-1.13	0.28
MRPS18B	58.7	90.35	0.67	0.24	58.7	86.43	0.7	0.29	58.7	49.45	-0.31	0.65
PPP1R10	45.68	44.01	-0.01	0.99	45.68	35.1	-0.24	0.74	45.68	43.06	-0.15	0.83
ABCF1	36.89	32.09	-0.16	0.78	36.89	26.13	-0.36	0.59	36.89	34.84	-0.14	0.82
GNL1	9	6.68	-0.39	0.57	9	5.28	-0.63	0.42	9	6.95	-0.43	0.6
TRIM39	8.2	7.59	-0.07	0.92	8.2	4.85	-0.62	0.44	8.2	5.23	-0.71	0.4
PPP1R11	259.94	186.25	-0.44	0.45	259.94	151.68	-0.64	0.36	259.94	132.2	-1.04	0.11
MGAT1	36.23	44.48	0.34	0.55	36.23	51.66	0.65	0.33	36.23	60.96	0.69	0.29
ZNF RFP	17.35	43.78	1.38	0.02	17.35	39.36	1.32	0.05	17.35	28.8	0.67	0.33
H1.5	1.64	3.6	1.17	0.37	1.64	2.66	0.83	0.54	1.64	1.83	0.1	0.96
TRIM7	2.37	7.63	1.73	0.07	2.37	5.52	1.36	0.21	2.37	2.58	0.06	0.97
ZNF RFP	3.55	12.68	1.88	0.01	3.55	9.31	1.53	0.09	3.55	3.55	-0.06	0.96
CLEC2-1	42.7	92.09	1.15	0.05	42.7	81.7	1.08	0.11	42.7	95.15	1.09	0.11
CLEC2-2	1.63	15.21	3.26	0	1.63	19.74	3.74	0	1.63	4.09	1.27	0.34
NKRP1-1	4.97	17.45	1.86	0.02	4.97	19.49	2.11	0.02	4.97	6.56	0.34	0.76
CLEC2-3	962.36	1309.02	0.49	0.57	962.36	1819.33	1.06	0.39	962.36	1614.6	0.69	0.5
NKRP1-2	4.68	10.23	1.17	0.2	4.68	7.83	0.88	0.39	4.68	5.16	0.08	0.95
CLEC2-4	11.75	24.56	1.11	0.16	11.75	12.51	0.23	0.81	11.75	13.48	0.14	0.9
NKRP1-3	1.76	8.29	2.28	0.03	1.76	8.11	2.35	0.03	1.76	0.44	-2.05	0.17
NKRP1-4	4.86	6.62	0.49	0.62	4.86	10.56	1.26	0.2	4.86	1.89	-1.42	0.25
NKRP1-5	0.42	1.34	1.71	0.27	0.42	5.19	3.76	0	0.42	1.15	1.38	0.38
NKRP1-6	0.52	1.26	1.31	0.41	0.52	11.45	4.59	0	0.52	1.33	1.28	0.41
CLEC2-5	20.62	32.8	0.71	0.31	20.62	17.81	-0.07	0.94	20.62	56.95	1.4	0.08
NKRP1-7	0.88	3.08	1.84	0.15	0.88	5.51	2.78	0.02	0.88	0.44	-1.08	0.51
CLEC2-6	12.65	10.42	-0.24	0.78	12.65	57.33	2.32	0	12.65	26.42	1	0.26
NKRP1-8	1.51	1.15	-0.35	0.82	1.51	0.6	-1.18	0.42	1.51	1.04	-0.6	0.68
CLEC2-7	99.94	135.27	0.48	0.39	99.94	132.7	0.55	0.41	99.94	144.86	0.47	0.46
CLEC2-8	22.4	32.57	0.58	0.38	22.4	77.84	1.94	0.01	22.4	47.52	1.02	0.19
NKRP1-9	1.61	3.19	1.03	0.44	1.61	3.92	1.42	0.28	1.61	1.4	-0.26	0.88
NKRP1-10	0.41	1.03	1.38	0.42	0.41	1.58	2.1	0.17	0.41	1.33	1.65	0.3
CLEC2-9	88.39	35.66	-1.27	0.03	88.39	208.85	1.38	0.04	88.39	39.6	-1.22	0.08
NKRP1-11p	0.27	1.21	2.21	0.25	0.27	0.06	-2.11	0.55	0.27	0.05	-2.52	0.42
CLEC2-10p	1.56	4.16	1.46	0.26	1.56	2.07	0.55	0.7	1.56	2.54	0.65	0.66
NKRP1-12p	1.14	2.79	1.33	0.38	1.14	1.38	0.41	0.82	1.14	2.43	1.03	0.5
CLEC2-11	94.72	128.83	0.49	0.38	94.72	131.93	0.62	0.35	94.72	206.79	1.07	0.1
CLEC2-12	6.97	3.08	-1.14	0.25	6.97	4.17	-0.6	0.56	6.97	3.21	-1.18	0.29
NKRP1-13	0.23	0.38	0.79	0.74	0.23	0.39	0.94	0.66	0.23	0.4	0.76	0.72
CLEC2-13	5.28	6.6	0.36	0.71	5.28	7.77	0.7	0.49	5.28	12.17	1.14	0.26
CLEC2-14	32.65	85.21	1.43	0.02	32.65	98.66	1.74	0.01	32.65	18.48	-0.88	0.29
CLEC2-15	2.6	1.04	-1.27	0.34	2.6	0.99	-1.25	0.35	2.6	2.4	-0.17	0.9
CLEC2-16	7.23	3.22	-1.13	0.28	7.23	3.37	-0.96	0.39	7.23	1.37	-2.47	0.05
NKRP1-14	0.06	0.17	1.62	0.63	0.06	0.04	-0.52	1	0.06	0.06	0.06	1
NKRP1-15	0.48	0.55	0.24	0.93	0.48	0.53	0.3	0.9	0.48	0.64	0.37	0.85
CLEC2-17	0.14	0.29	1.11	0.67	0.14	0.46	1.86	0.36	0.14	0.21	0.55	0.87
CLEC2-18	0.34	0.25	-0.38	0.92	0.34	0.74	1.29	0.45	0.34	0.3	-0.2	0.97
CLEC2-19	1.26	0.33	-1.87	0.27	1.26	0.53	-1.11	0.48	1.26	0.46	-1.52	0.33
CLEC2-20	1.7	1	-0.72	0.62	1.7	1.77	0.19	0.9	1.7	1.46	-0.28	0.85
NKRP1-16	0.3	0.41	0.5	0.83	0.3	0.32	0.22	0.96	0.3	0.16	-0.94	0.67
ZNF692	5.83	11.84	1.07	0.13	5.83	8.11	0.62	0.46	5.83	6.2	0.03	0.98
TRIM7.2	84.03	99.92	0.29	0.65	84.03	122.05	0.68	0.43	84.03	121.66	0.47	0.53
ZNF135	3.55	1.81	-0.93	0.24	3.55	1.64	-0.97	0.28	3.55	1.34	-1.47	0.13
ZNF556	3	3.18	0.13	0.88	3	4.23	0.64	0.47	3	4.17	0.41	0.67
44G24.1	0	0.88	Inf	0.05	0	1.11	Inf	0.02	0	0.11	Inf	0.56
LAO	0.68	44.63	6.09	0	0.68	125.23	7.68	0	0.68	54.23	6.27	0
TRIM7.1	1.59	3.92	1.34	0.08	1.59	5.22	1.85	0.02	1.59	2.81	0.76	0.43
HEP21	0.25	0.19	-0.38	1	0.25	0.55	1.29	0.61	0.25	0.07	-1.94	0.62
TRIM39.2	1.01	2.34	1.26	0.13	1.01	1.91	1.07	0.26	1.01	1.63	0.64	0.54
TRIM27.2	0.36	1.31	1.91	0.03	0.36	1.2	1.87	0.05	0.36	0.5	0.42	0.72
TRIM27.1	8.39	39.63	2.28	0	8.39	46.8	2.62	0	8.39	3.7	-1.24	0.15
ZNF RFP	6.1	36.63	2.63	0	6.1	32.88	2.57	0	6.1	20.06	1.66	0.04
TRIM41	20.23	24.66	0.33	0.56	20.23	24.57	0.42	0.53	20.23	23.6	0.16	0.8
RACK1	250.41	191.56	-0.34	0.7	250.41	145.18	-0.65	0.56	250.41	133.93	-0.96	0.31
BTN1	3.42	4.98	0.59	0.51	3.42	8.35	1.43	0.11	3.42	2.56	-0.48	0.67
TRIM10	0.27	0.6	1.17	0.37	0.27	0.3	0.26	0.87	0.27	0.1	-1.56	0.32
NKRP1-17	1.03	1.22	0.28	0.77	1.03	0.86	-0.12	0.92	1.03	1.18	0.13	0.91
ZNF271	1.66	1.67	0.05	0.96	1.66	1.4	-0.11	0.92	1.66	1.4	-0.3	0.78
ZNF883	3.54	3.2	-0.1	0.91	3.54	3.98	0.31	0.72	3.54	3.24	-0.19	0.85
ZNF239	2.1	1.47	-0.47	0.68	2.1	1.19	-0.68	0.57	2.1	0.88	-1.32	0.3
BTN-1	1.99	2.19	0.18	0.87	1.99	1.69	-0.1	0.94	1.99	4.05	0.96	0.38
BTN-2	0.65	1.18	0.91	0.45	0.65	0.52	-0.16	0.92	0.65	1.27	0.91	0.48
BTN-3	0.91	1.41	0.68	0.58	0.91	0.52	-0.65	0.64	0.91	1.38	0.54	0.68
BTN-4	0.16	0.57	1.86	0.24	0.16	0.58	1.99	0.19	0.16	0.33	0.96	0.57
BTN-5	11.69	13.47	0.25	0.69	11.69	0.5	-4.4	0	11.69	25.61	1.07	0.13
BTN-6	0.08	0.33	2.06	0.27	0.08	0.48	2.72	0.1	0.08	0.34	2.01	0.25
BTN-7	0.06	0.19	1.62	0.44	0.06	0.15	1.35	0.52	0.06	0.07	0.06	1
BTN-8	0.18	0.56	1.67	0.29	0.18	0.97	2.57	0.07	0.18	0.23	0.31	0.89
BTN-9	0.26	0.82	1.68	0.24	0.26	0.77	1.68	0.24	0.26	1.09	1.98	0.17
BTN-10	0.04	0.59	3.84	0.05	0.04	0.65	4.06	0.03	0.04	0.51	3.52	0.06
BTN-11	0.17	0.32	0.96	0.56	0.17	0.32	1.09	0.49	0.17	0.11	-0.73	0.7
BTN-12	0.31	0.89	1.58	0.3	0.31	0.59	1.09	0.49	0.31	0.12	-1.38	0.47
BTN-13	1.89	6.75	1.88	0.02	1.89	5.15	1.59	0.09	1.89	0.52	-1.92	0.14
BTN-14	1.24	2.88	1.26	0.18	1.24	2.52	1.17	0.26	1.24	1.35	0.06	0.96
BTN-15	0.6	1.96	1.76	0.14	0.6	1.84	1.76	0.16	0.6	0.45	-0.46	0.76
BTN-16	0.18	0.32	0.9	0.62	0.18	0.19	0.26	0.93	0.18	0.33	0.84	0.63
BTN-17	2.26	5.2	1.25	0.1	2.26	5.54	1.43	0.09	2.26	4.28	0.86	0.37
ZNF883	1.66	2.72	0.76	0.4	1.66	3.52	1.23	0.19	1.66	2.98	0.79	0.45
BTN-18	6.46	10.86	0.79	0.23	6.46	17.61	1.59	0.03	6.46	13.04	0.95	0.22
LTB4R	1.48	3.5	1.29	0.14	1.48	6.41	2.26	0.01	1.48	7.4	2.26	0.02
ZNF595	0.2	0.08	-1.25	0.54	0.2	0.05	-1.98	0.32	0.2	0.19	-0.15	0.96
ZNF493	0.05	0	#NAME?	0.39	0.05	0.06	0.16	1	0.05	0.01	-2.26	0.5
ZNF729	4.16	2.79	-0.53	0.39	4.16	2.58	-0.55	0.45	4.16	3.44	-0.33	0.65
CD1b	7.41	6.99	-0.04	0.96	7.41	10.06	0.58	0.43	7.41	23.12	1.58	0.03
CD1d	9.06	3.71	-1.24	0.14	9.06	4.99	-0.72	0.43	9.06	6.2	-0.61	0.52
TNXB	4.73	6.62	0.53	0.34	4.73	2.08	-1.05	0.13	4.73	1.1	-2.17	0
CYP21	0.28	0.1	-1.45	0.49	0.28	0.17	-0.59	0.77	0.28	0.09	-1.75	0.35
CENPA	2.78	0.59	-2.18	0.18	2.78	0.13	-4.33	0.02	2.78	0.65	-2.16	0.16
BTN-19	3.58	6.36	0.87	0.28	3.58	11.72	1.85	0.03	3.58	4.23	0.18	0.87
AnplDMB2-1	1.61	0.78	-1	0.55	1.61	1.68	0.2	0.91	1.61	1.58	-0.09	0.97
BTN-20	1.33	2.19	0.76	0.48	1.33	4.48	1.89	0.06	1.33	1.25	-0.15	0.91
BTN-21	3.44	6.01	0.85	0.31	3.44	11.38	1.87	0.03	3.44	11.82	1.72	0.06
BTN-22	0.45	1	1.19	0.39	0.45	1.96	2.25	0.08	0.45	1.73	1.88	0.17
BTN-23	0.75	0.93	0.35	0.8	0.75	2.12	1.63	0.18	0.75	1.36	0.79	0.55
BTN-24	1.16	6.06	2.42	0.01	1.16	16.12	3.93	0	1.16	9.96	3.04	0
AnplDMB2-2	0.06	0.27	2.21	0.59	0.06	0.31	2.48	0.47	0.06	0.07	0.06	1
BTN-25	1	2.31	1.25	0.24	1	4.42	2.28	0.03	1	3.72	1.83	0.11
C4	0.83	1.01	0.33	0.7	0.83	0.74	-0.01	0.99	0.83	0.68	-0.35	0.75
AnplUEA	111.48	117.08	0.11	0.85	111.48	234.85	1.22	0.13	111.48	139.01	0.26	0.7
AnplUDA	116.16	106.38	-0.08	0.89	116.16	223.05	1.08	0.16	116.16	120.03	-0.01	0.98
AnplUCA	83.3	113.03	0.48	0.4	83.3	149.21	0.98	0.17	83.3	183.96	1.08	0.11
AnplUBA	8.71	11.97	0.5	0.5	8.71	30.67	1.96	0.01	8.71	10.52	0.21	0.82
AnplUAA	208.4	417.21	1.04	0.15	208.4	390.35	1.05	0.26	208.4	788.21	1.86	0.05
TAP2	22.12	72.4	1.75	0	22.12	90.23	2.17	0.01	22.12	76.37	1.73	0.01
TAP1	34.99	94.29	1.47	0.02	34.99	125.5	1.98	0.01	34.99	86.59	1.25	0.06
BTN-26	4.91	16.32	1.78	0.01	4.91	10.39	1.22	0.14	4.91	2.51	-1.03	0.32
BTN-27	3.13	4.94	0.7	0.41	3.13	10.14	1.83	0.03	3.13	8.42	1.36	0.15
AnplDMB2-3	4.37	3.92	-0.11	0.93	4.37	6.72	0.76	0.47	4.37	8.77	0.95	0.39
BTN-28	5.32	7.23	0.49	0.52	5.32	10.4	1.11	0.17	5.32	3.99	-0.48	0.63
BTN-29	0.69	2.67	1.99	0.07	0.69	2.58	2.04	0.08	0.69	1.48	1.04	0.42
BTN-30	0.36	1.07	1.62	0.22	0.36	1.15	1.82	0.17	0.36	0.72	0.94	0.51
AnplDMB2-4	0.11	0.27	1.36	0.66	0.11	0.18	0.89	0.82	0.11	0.16	0.48	0.98
BTN-31	0.43	1.43	1.77	0.17	0.43	1.34	1.77	0.18	0.43	0.84	0.9	0.53
BTN-32	0.28	1.34	2.29	0.09	0.28	0.74	1.54	0.29	0.28	0.91	1.63	0.26
AnplDMB2-5	0	0.22	Inf	0.24	0	0	NA	NA	0	0	NA	NA
BTN-33	0.39	0.68	0.85	0.57	0.39	1.03	1.55	0.26	0.39	0.7	0.79	0.6
AnplDMB2-6	0	0.49	Inf	0.05	0	0	NA	NA	0	0.06	Inf	0.56
BTN-34	0.89	2.89	1.74	0.1	0.89	2.53	1.64	0.14	0.89	3.66	1.97	0.09
AnplDMB2-7	0	0.11	Inf	0.45	0	0.1	Inf	0.47	0	0	NA	NA
BTN-35	0.31	0.58	0.98	0.52	0.31	1.13	2.03	0.14	0.31	0.44	0.46	0.78
AnplDMB2-8	0.81	0.4	-0.96	0.64	0.81	0.78	0.09	1	0.81	3.18	1.92	0.19
BTN-36	0.78	2.13	1.5	0.19	0.78	2.24	1.67	0.16	0.78	2.1	1.37	0.28
AnplDMB2-9	0	0.19	Inf	0.24	0	0	NA	NA	0	0.04	Inf	0.98
BTN-37	0.17	0.82	2.32	0.14	0.17	1.36	3.14	0.03	0.17	0.17	-0.06	1
AnplDMB2-10	0	0.15	Inf	0.45	0	0.06	Inf	0.84	0	0.37	Inf	0.16
BTN-38	0.22	0.87	2.07	0.16	0.22	0.42	1.12	0.48	0.22	0.34	0.59	0.73
BTN-39	0.95	3.26	1.83	0.08	0.95	4.14	2.27	0.04	0.95	1.62	0.72	0.58
AnplDMB2-11	0	0.56	Inf	0.08	0	0.58	Inf	0.05	0	0.55	Inf	0.07
BTN-40	0.28	0.98	1.84	0.2	0.28	0.93	1.87	0.19	0.28	1.29	2.15	0.14
AnplDMB2-12	0.83	1.04	0.37	0.83	0.83	0.88	0.23	0.9	0.83	1.34	0.63	0.67
BTN-41	7.73	19.13	1.35	0.04	7.73	21.64	1.62	0.03	7.73	20.54	1.35	0.08
AnplDMB2-13	0.17	0.04	-1.96	0.62	0.17	0.14	-0.11	1	0.17	0.24	0.48	0.89
BTN-42	1.47	2.96	1.06	0.31	1.47	4.65	1.8	0.08	1.47	2.4	0.65	0.59
BTN-43	0.3	1.36	2.21	0.06	0.3	1.15	2.06	0.1	0.3	1.38	2.12	0.1
AnplDMB2-14	17.71	9.6	-0.84	0.27	17.71	8.79	-0.87	0.31	17.71	12.49	-0.56	0.53
AnplDMB1	0.85	0.67	-0.3	0.82	0.85	0.8	0.06	0.97	0.85	0.35	-1.34	0.33
AnplDMA	100.03	48.84	-1.03	0.06	96.37	44.4	-1.12	0.1	104.53	54.88	-0.93	0.17
BRD2	76.74	89.69	0.27	0.71	76.74	81.29	0.22	0.81	76.74	84.21	0.07	0.93
AnplMHCIIβ1	11.97	7.66	-0.6	0.47	11.97	3.34	-1.7	0.09	11.97	20.35	0.7	0.42
AnplMHCIIβ2	16.58	6.11	-1.4	0.08	16.58	2.93	-2.36	0.01	16.58	5.67	-1.61	0.1
AnplMHCIIβ3	3.92	0.3	-3.65	0.01	3.92	0.35	-3.34	0.02	3.92	0.22	-4.21	0.01
AnplMHCIIβ4	8.39	15.56	0.93	0.23	8.39	14.06	0.89	0.31	8.39	2.94	-1.57	0.16
AnplMHCIIβ5	0.1	0.08	-0.38	1	0.1	0.17	0.8	0.81	0.1	0	#NAME?	0.32
AnplMHCIIβ6	26.73	7.25	-1.84	0.01	26.73	5.64	-2.1	0.01	26.73	9.51	-1.55	0.07
AnplMHCIIβ7	16.19	2.05	-2.94	0	16.19	9.56	-0.62	0.47	16.19	14.45	-0.22	0.8
AnplMHCIIβ8	22.71	22.73	0.04	0.95	22.71	28.29	0.46	0.54	22.71	16.6	-0.51	0.54
AnplMHCIIβ9	102.82	44.36	-1.17	0.04	102.82	48.46	-0.94	0.16	102.82	43.65	-1.3	0.05
AnplMHCIIα	535.25	249.64	-1.06	0.12	535.25	312.68	-0.64	0.47	535.25	258.88	-1.11	0.14
COL11A2	0.15	0.27	0.92	0.5	0.15	0.32	1.22	0.36	0.15	0.27	0.81	0.57
RXRB	30.57	29.58	0	1	30.57	30.08	0.12	0.86	30.57	36.31	0.19	0.78
SLC39A7	12.17	5.01	-1.24	0.18	12.17	5.74	-0.94	0.34	12.17	10.56	-0.27	0.79
HSD17B8	23.25	20	-0.17	0.81	23.25	10.07	-1.07	0.22	23.25	17.2	-0.5	0.57
RING1	31.1	31.45	0.06	0.91	31.1	24.65	-0.19	0.77	31.1	21.16	-0.62	0.36
VPS52	53	45.41	-0.18	0.75	53	31.21	-0.62	0.36	53	44.34	-0.32	0.62
RPS18	1006.79	771.09	-0.34	0.67	1006.79	913.07	0	1	1006.79	803.47	-0.39	0.67
WDR46	19.15	15.73	-0.24	0.71	19.15	13.99	-0.31	0.68	19.15	18.11	-0.14	0.86
B3GALT4	0.32	0.25	-0.28	0.9	0.32	0.17	-0.74	0.67	0.32	0.14	-1.29	0.45
PFDN6	78.73	50.56	-0.6	0.31	78.73	40.54	-0.82	0.24	78.73	50.36	-0.71	0.31
RGL2	7.97	6.34	-0.29	0.71	7.97	5.32	-0.44	0.61	7.97	4.73	-0.81	0.39
TAPBP	23.78	40.62	0.82	0.16	23.78	57.64	1.42	0.04	23.78	74.84	1.59	0.02
ZBTB22	7.07	8.68	0.34	0.64	7.07	9.37	0.55	0.5	7.07	6.57	-0.17	0.86
DAXX	25.01	23.08	-0.07	0.9	25.01	21.19	-0.1	0.89	25.01	20.29	-0.36	0.6
DK/49 H5N1 virus	Spleen 1day				Spleen 2day				Spleen 3day
	C	T1	Log2(FC)	P value	C	T2	Log2(FC)	P value	C	T3	Log2(FC)	P value
ZBTB12	10.07	6.31	-0.55	0.31	10.07	5.25	-0.59	0.6	10.07	7.83	-0.2	0.81
EHMT2	39.75	41.45	0.18	0.65	39.75	30.53	-0.03	0.97	39.75	31.71	-0.16	0.8
PPT2	9.51	7.63	-0.19	0.75	9.51	11.64	0.64	0.57	9.51	19.21	1.18	0.15
ZNF92	0.21	0.3	0.63	0.66	0.21	0.05	-1.77	0.49	0.21	0	#NAME?	0.08
SH3BP5L	24.35	17.72	-0.34	0.45	24.35	13.03	-0.55	0.54	24.35	15.13	-0.52	0.45
ZNF345	9.45	9.16	0.08	0.85	9.45	3.25	-1.19	0.18	9.45	3.92	-1.11	0.11
ZNF696	1.24	1.25	0.14	0.87	1.24	0.67	-0.53	0.74	1.24	0.69	-0.68	0.6
ZNF665	16.36	20.53	0.45	0.28	16.36	9.75	-0.39	0.64	16.36	6.18	-1.24	0.07
DDR1	3.27	3.52	0.23	0.71	3.27	6.83	1.41	0.19	3.27	3.18	0.12	0.9
S100A16	0	0	NA	NA	0	0.06	Inf	0.92	0	0	NA	NA
GTF2H4	16.71	18.34	0.26	0.6	16.71	13.32	0.03	0.98	16.71	12.29	-0.28	0.72
DHX16	16.68	16.08	0.07	0.86	16.68	16.56	0.34	0.67	16.68	14.77	-0.01	0.98
C6ORF136	41.99	47.53	0.3	0.5	41.99	41.88	0.35	0.7	41.99	41.94	0.16	0.82
ATAT1	4.21	3.26	-0.25	0.74	4.21	3.38	0.04	0.98	4.21	2.85	-0.4	0.73
MRPS18B	43.39	56.82	0.51	0.23	43.39	55.09	0.7	0.41	43.39	50.55	0.38	0.57
PPP1R10	37.36	35.51	0.05	0.9	37.36	31.77	0.12	0.89	37.36	42.24	0.34	0.61
ABCF1	44.64	48.49	0.24	0.55	44.64	41.59	0.25	0.76	44.64	52.63	0.4	0.54
GNL1	7.76	7.23	0.02	0.97	7.76	7.93	0.38	0.7	7.76	8.28	0.26	0.74
TRIM39	7.28	5.24	-0.35	0.5	7.28	5.03	-0.18	0.86	7.28	6.64	0.03	0.97
PPP1R11	260.22	235.96	-0.02	0.96	260.22	150.61	-0.44	0.6	260.22	223.87	-0.05	0.93
MGAT1	50.64	71.8	0.63	0.12	50.64	83.26	1.07	0.19	50.64	91.75	1.02	0.12
ZNF RFP	18.87	24.09	0.47	0.27	18.87	32.12	1.12	0.17	18.87	24.38	0.53	0.42
H1.5	0.54	0.28	-0.83	0.65	0.54	1.18	1.47	0.45	0.54	1.14	1.24	0.48
TRIM7	0.82	0.75	-0.01	1	0.82	1.27	0.99	0.58	0.82	1.18	0.7	0.65
ZNF RFP	0.84	1.11	0.52	0.6	0.84	1.75	1.4	0.4	0.84	1.28	0.76	0.59
CLEC2-1	45.37	46.66	0.16	0.71	45.37	60.08	0.76	0.37	45.37	71	0.81	0.22
CLEC2-2	19.13	18.77	0.1	0.87	19.13	51.72	1.79	0.06	19.13	27.94	0.71	0.38
NKRP1-1	3.71	6.59	0.95	0.19	3.71	9.97	1.78	0.18	3.71	3.31	0	1
CLEC2-3	1152.07	814.3	-0.38	0.44	1152.07	1734.19	0.94	0.54	1152.07	1672.52	0.7	0.53
NKRP1-2	6.5	6.52	0.13	0.86	6.5	7.83	0.62	0.64	6.5	8.46	0.54	0.6
CLEC2-4	21.7	31.36	0.65	0.22	21.7	15.04	-0.18	0.88	21.7	31.58	0.7	0.38
NKRP1-3	1.36	3.92	1.65	0.06	1.36	3.62	1.77	0.29	1.36	0.28	-2.12	0.21
NKRP1-4	7.82	10.78	0.59	0.35	7.82	12.16	0.99	0.41	7.82	4.47	-0.64	0.56
NKRP1-5	0.37	0.58	0.75	0.6	0.37	2.3	2.98	0.11	0.37	0.48	0.54	0.8
NKRP1-6	0.6	0.46	-0.26	0.9	0.6	15.02	5.01	0	0.6	0.67	0.32	0.88
CLEC2-5	11.95	7.42	-0.56	0.41	11.95	21.82	1.22	0.29	11.95	46.96	2.14	0.01
NKRP1-7	1.24	0.98	-0.22	0.86	1.24	3.26	1.75	0.3	1.24	0.49	-1.17	0.48
CLEC2-6	6.78	0.12	-5.76	0	6.78	128.07	4.59	0	6.78	20.71	1.77	0.05
NKRP1-8	5.26	0.1	-5.64	0	5.26	2.01	-1.04	0.51	5.26	1.25	-1.91	0.14
CLEC2-7	103.29	130.08	0.46	0.26	103.29	118.92	0.56	0.49	103.29	192.87	1.06	0.1
CLEC2-8	48.6	25.49	-0.81	0.08	48.6	102.21	1.43	0.08	48.6	84.85	0.97	0.14
NKRP1-9	1.66	0.54	-1.5	0.22	1.66	3.14	1.27	0.47	1.66	1.34	-0.14	0.95
NKRP1-10	1.49	0.11	-3.58	0.01	1.49	1.59	0.45	0.81	1.49	1.15	-0.21	0.91
CLEC2-9	66.37	56.49	-0.11	0.8	66.37	272.21	2.39	0.01	66.37	27	-1.14	0.11
NKRP1-11p	0	0	NA	NA	0	0.27	Inf	0.24	0	0	NA	NA
CLEC2-10p	3.69	5.44	0.68	0.42	3.69	2.67	-0.12	0.95	3.69	4.67	0.5	0.71
NKRP1-12p	0.93	0.32	-1.44	0.37	0.93	0.74	0.01	1	0.93	0.72	-0.22	0.95
CLEC2-11	108.3	51.75	-0.94	0.02	108.3	148.25	0.81	0.32	108.3	224.47	1.21	0.07
CLEC2-12	3.64	3.59	0.1	0.91	3.64	3.26	0.19	0.91	3.64	0.63	-2.37	0.1
NKRP1-13	0.65	0.24	-1.32	0.36	0.65	0.17	-1.62	0.47	0.65	0.23	-1.36	0.49
CLEC2-13	13.66	10.67	-0.23	0.69	13.66	23.23	1.12	0.28	13.66	51.66	2.08	0
CLEC2-14	80.95	96.34	0.37	0.36	80.95	107.51	0.76	0.34	80.95	39.21	-0.88	0.18
CLEC2-15	1.11	0.99	-0.05	1	1.11	0.36	-1.26	0.52	1.11	0.32	-1.63	0.34
CLEC2-16	7.32	7.98	0.25	0.72	7.32	4.45	-0.37	0.8	7.32	1.33	-2.3	0.08
NKRP1-14	0.11	0.03	-1.54	0.74	0.11	0	#NAME?	0.47	0.11	0	#NAME?	0.41
NKRP1-15	0.69	0.69	0.12	0.97	0.69	0.3	-0.85	0.7	0.69	0.13	-2.25	0.27
CLEC2-17	0.43	0.61	0.63	0.66	0.43	0.26	-0.35	0.92	0.43	0.06	-2.58	0.28
CLEC2-18	0.36	0.17	-0.96	0.61	0.36	0.1	-1.51	0.58	0.36	0.03	-3.32	0.23
CLEC2-19	0.65	0.65	0.12	0.97	0.65	0.26	-0.94	0.67	0.65	0.06	-3.17	0.16
CLEC2-20	2.66	0.99	-1.31	0.18	2.66	2.05	-0.02	1	2.66	0.77	-1.62	0.27
NKRP1-16	0.39	0.18	-0.96	0.58	0.39	0.36	0.23	0.95	0.39	0.03	-3.58	0.18
ZNF692	8.07	7.71	0.06	0.92	8.07	6.21	-0.03	0.98	8.07	6.29	-0.2	0.81
TRIM7.2	108.41	141.36	0.51	0.26	108.41	180.82	1.09	0.34	108.41	153.48	0.66	0.42
ZNF135	1.41	0.9	-0.52	0.48	1.41	1.01	-0.13	0.93	1.41	0.73	-0.79	0.5
ZNF556	3.14	4.95	0.78	0.17	3.14	6.64	1.43	0.19	3.14	4.04	0.53	0.56
44G24.1	0	0.06	Inf	0.99	0	0.06	Inf	0.92	0	0	NA	NA
LAO	2.48	109.49	5.59	0	2.48	335.28	7.43	0	2.48	53.86	4.6	0
TRIM7.1	0.78	0.98	0.45	0.55	0.78	1.51	1.31	0.34	0.78	0.72	0.05	0.98
HEP21	0	0	NA	NA	0	0.07	Inf	0.92	0	0	NA	NA
TRIM39.2	5.51	5.57	0.14	0.77	5.51	8.8	1.03	0.23	5.51	5.14	0.06	0.93
TRIM27.2	2.21	2.28	0.17	0.73	2.21	2.73	0.66	0.49	2.21	1.52	-0.38	0.63
TRIM27.1	1.94	6.72	1.92	0	1.94	16.09	3.41	0	1.94	2.97	0.78	0.45
ZNF RFP	7.41	25.55	1.91	0	7.41	98.76	4.09	0	7.41	29.84	2.17	0
TRIM41	34.46	29.67	-0.09	0.82	34.46	44.65	0.73	0.39	34.46	37.83	0.3	0.65
RACK1	569.31	580.82	0.15	0.81	569.31	339.19	-0.39	0.85	569.31	271.67	-0.9	0.51
BTN1	1.29	3.37	1.51	0.05	1.29	21.88	4.44	0	1.29	7.05	2.62	0.01
TRIM10	0.31	0.4	0.49	0.63	0.31	0.45	0.89	0.61	0.31	0.15	-0.93	0.57
NKRP1-17	1.66	1.34	-0.19	0.78	1.66	1.28	-0.03	0.99	1.66	1.4	-0.08	0.94
ZNF271	1.01	0.83	-0.17	0.85	1.01	0.94	0.24	0.88	1.01	0.64	-0.5	0.69
ZNF883	2.14	2.33	0.24	0.72	2.14	3.66	1.12	0.36	2.14	1.88	-0.03	0.98
ZNF239	1	0.71	-0.37	0.72	1	0.65	-0.26	0.89	1	0.62	-0.53	0.73
BTN-1	1.11	1.14	0.17	0.87	1.11	2.01	1.21	0.44	1.11	2.46	1.31	0.29
BTN-2	0.52	0.49	0.04	0.99	0.52	1.25	1.62	0.33	0.52	0.31	-0.58	0.71
BTN-3	0.69	0.57	-0.15	0.91	0.69	0.49	-0.14	0.96	0.69	0.47	-0.37	0.82
BTN-4	0.16	0.37	1.28	0.31	0.16	0.76	2.58	0.17	0.16	0.65	2.16	0.19
BTN-5	14.23	14.65	0.16	0.72	14.23	0.64	-4.12	0	14.23	25.83	1.02	0.12
BTN-6	0.13	0.5	2.04	0.09	0.13	0.57	2.45	0.2	0.13	0.32	1.42	0.44
BTN-7	0.04	0.09	1.26	0.57	0.04	0.33	3.35	0.13	0.04	0.15	2	0.39
BTN-8	0.39	0.34	-0.07	0.99	0.39	1.08	1.82	0.3	0.39	0.51	0.53	0.74
BTN-9	0.19	0.56	1.66	0.15	0.19	1.33	3.14	0.09	0.19	1.64	3.25	0.03
BTN-10	0.38	0.16	-1.18	0.39	0.38	0.8	1.42	0.43	0.38	0.7	1.03	0.51
BTN-11	0.13	0.04	-1.42	0.43	0.13	0.16	0.68	0.77	0.13	0.08	-0.46	0.87
BTN-12	0.12	0.16	0.46	0.87	0.12	0.31	1.65	0.46	0.12	0.11	0	1
BTN-13	1.2	1.16	0.08	0.94	1.2	2.28	1.28	0.39	1.2	1.02	-0.07	0.97
BTN-14	1.15	1.86	0.81	0.28	1.15	2.85	1.66	0.22	1.15	2.05	0.99	0.39
BTN-15	0.64	0.7	0.25	0.82	0.64	0.97	0.96	0.58	0.64	0.57	0	1
BTN-16	0.18	0.43	1.39	0.27	0.18	1.92	3.77	0.04	0.18	0.45	1.49	0.38
BTN-17	1.84	3.06	0.86	0.18	1.84	4.55	1.66	0.16	1.84	3.8	1.21	0.2
ZNF883	3.21	2.59	-0.19	0.76	3.21	3.03	0.27	0.82	3.21	3.25	0.18	0.85
BTN-18	27.47	27.59	0.13	0.75	27.47	31.95	0.57	0.48	27.47	24.95	0.02	0.97
LTB4R	2.46	2.02	-0.16	0.82	2.46	4.96	1.37	0.23	2.46	4.37	0.99	0.27
ZNF595	0.27	0.11	-1.16	0.38	0.27	0.13	-0.71	0.74	0.27	0.19	-0.35	0.86
ZNF493	0.04	0.03	-0.54	1	0.04	0.01	-1.35	0.84	0.04	0.01	-1.58	0.76
ZNF729	6.65	5.18	-0.24	0.57	6.65	3.56	-0.55	0.51	6.65	4.34	-0.45	0.49
CD1b	38.31	46.73	0.41	0.31	38.31	49.92	0.73	0.37	38.31	46.35	0.44	0.5
CD1d	5.08	5.74	0.3	0.64	5.08	7.35	0.89	0.47	5.08	8.2	0.85	0.36
TNXB	0.88	0.19	-2.08	0	0.88	0.01	-5.91	0	0.88	0.01	-6.14	0
CYP21	0.19	0.32	0.9	0.51	0.19	0.54	1.9	0.32	0.19	0.63	1.93	0.24
CENPA	4.29	5.63	0.51	0.56	4.29	3.53	0.07	0.98	4.29	8.35	1.12	0.37
BTN-19	11.09	5.09	-1	0.06	11.09	21.52	1.31	0.14	11.09	4.4	-1.17	0.16
AnplDMB2-1	6.22	9.41	0.72	0.32	6.22	9.19	0.92	0.52	6.22	5.83	0.07	0.96
BTN-20	2.19	1.38	-0.54	0.49	2.19	4.68	1.44	0.26	2.19	1.29	-0.6	0.63
BTN-21	14.94	12.15	-0.17	0.71	14.94	34.72	1.57	0.06	14.94	22.01	0.72	0.29
BTN-22	1.8	3.01	0.87	0.25	1.8	4.45	1.66	0.22	1.8	1.89	0.23	0.86
BTN-23	0.92	0.96	0.19	0.86	0.92	1.99	1.47	0.36	0.92	1.54	0.91	0.5
BTN-24	3.26	3.28	0.13	0.85	3.26	37.77	3.89	0	3.26	16.96	2.54	0
AnplDMB2-2	0	0.37	Inf	0.18	0	0.79	Inf	0.1	0	0.07	Inf	1
BTN-25	3.91	4.92	0.45	0.45	3.91	9.96	1.7	0.11	3.91	4.96	0.51	0.58
C4	4.01	3.38	-0.12	0.79	4.01	2.55	-0.3	0.75	4.01	1.54	-1.22	0.11
AnplUEA	83.28	100.96	0.4	0.32	83.28	251.86	1.95	0.04	83.28	150.81	1.02	0.14
AnplUDA	126.41	71.14	-0.71	0.08	126.41	293.94	1.57	0.11	126.41	125.94	0.16	0.82
AnplUCA	97.47	75.52	-0.25	0.54	97.47	185.48	1.28	0.14	97.47	217.77	1.32	0.06
AnplUBA	6.67	13.61	1.15	0.04	6.67	107.87	4.37	0	6.67	9.61	0.69	0.44
AnplUAA	204.58	380.04	1.02	0.02	204.58	476.02	1.57	0.18	204.58	713.92	1.97	0.05
TAP2	24.59	51.09	1.18	0	24.59	115.95	2.59	0.01	24.59	76.28	1.8	0.01
TAP1	47.38	93.48	1.1	0.01	47.38	191.19	2.37	0.02	47.38	111.28	1.39	0.05
BTN-26	2.77	2.15	-0.24	0.75	2.77	4.4	1.02	0.43	2.77	2	-0.3	0.79
BTN-27	11.35	14.33	0.46	0.33	11.35	33.99	1.93	0.02	11.35	17.26	0.77	0.28
AnplDMB2-3	16.02	18.45	0.33	0.55	16.02	22.44	0.84	0.42	16.02	21.88	0.61	0.45
BTN-28	2.39	2.7	0.3	0.68	2.39	4.63	1.31	0.31	2.39	1.82	-0.23	0.85
BTN-29	0.9	1.23	0.57	0.52	0.9	2.77	1.97	0.19	0.9	1.06	0.4	0.77
BTN-30	1.25	1.8	0.64	0.43	1.25	1.65	0.75	0.63	1.25	1.67	0.58	0.64
AnplDMB2-4	0.09	0.35	2.04	0.34	0.09	0.3	2.04	0.48	0.09	0.25	1.58	0.6
BTN-31	0.79	2.55	1.81	0.03	0.79	3.62	2.55	0.09	0.79	0.87	0.3	0.84
BTN-32	0.93	2.23	1.39	0.09	0.93	1.82	1.32	0.41	0.93	1.59	0.94	0.48
AnplDMB2-5	0.15	0.18	0.46	0.98	0.15	0.18	0.65	0.92	0.15	0.09	-0.58	1
BTN-33	0.39	0.5	0.47	0.69	0.39	0.82	1.41	0.43	0.39	0.66	0.9	0.57
AnplDMB2-6	0.25	0.17	-0.44	0.9	0.25	0.03	-2.58	0.44	0.25	0.13	-0.81	0.79
BTN-34	3.49	6.43	1	0.08	3.49	4.23	0.63	0.61	3.49	5.39	0.79	0.39
AnplDMB2-7	0	0.51	Inf	0.04	0	0	NA	NA	0	0.09	Inf	0.57
BTN-35	0.49	0.48	0.09	0.97	0.49	2.21	2.53	0.13	0.49	0.65	0.57	0.72
AnplDMB2-8	4.8	5.85	0.41	0.62	4.8	3.73	-0.01	1	4.8	15.21	1.83	0.08
BTN-36	1.97	2.7	0.58	0.44	1.97	3.03	0.97	0.49	1.97	2.37	0.43	0.71
AnplDMB2-9	0.08	0.04	-0.96	1	0.08	0	#NAME?	0.64	0.08	0.07	0	1
BTN-37	0.15	0.33	1.29	0.36	0.15	0.52	2.18	0.27	0.15	0.2	0.58	0.81
AnplDMB2-10	0.31	0.65	1.18	0.5	0.31	0.58	1.23	0.62	0.31	0.39	0.49	0.9
BTN-38	0.58	2.12	1.98	0.02	0.58	0.89	0.96	0.58	0.58	0.34	-0.6	0.71
BTN-39	2.1	1.64	-0.23	0.78	2.1	4.2	1.35	0.31	2.1	2.11	0.17	0.89
AnplDMB2-11	0.05	0.2	2.04	0.53	0.05	0.05	0.23	1	0.05	0.29	2.58	0.42
BTN-40	0.77	1.22	0.78	0.41	0.77	1.75	1.53	0.35	0.77	2.09	1.6	0.23
AnplDMB2-12	1.17	2.28	1.08	0.26	1.17	2.37	1.37	0.43	1.17	1.88	0.84	0.57
BTN-41	8.79	6.55	-0.3	0.57	8.79	16.66	1.27	0.18	8.79	17.45	1.15	0.11
AnplDMB2-13	0.82	0.81	0.1	0.97	0.82	0.26	-1.29	0.54	0.82	0.22	-1.72	0.36
BTN-42	1.74	1.51	-0.08	0.94	1.74	2.48	0.86	0.57	1.74	0.85	-0.87	0.52
BTN-43	1.53	1.23	-0.2	0.8	1.53	2.98	1.31	0.3	1.53	3.57	1.38	0.15
AnplDMB2-14	90.34	99.94	0.27	0.5	90.34	58.13	-0.28	0.72	90.34	60.05	-0.43	0.5
AnplDMB1	4.86	2.74	-0.71	0.23	4.86	2.46	-0.63	0.59	4.86	1.21	-1.84	0.06
AnplDMA	472.73	508.04	0.1	0.8	439.04	213.22	-1.04	0.17	471.08	242.41	-0.96	0.14
BRD2	75.43	73.53	0.09	0.85	75.43	94.37	0.68	0.55	75.43	82.02	0.28	0.74
AnplMHCIIβ1	60.31	75.09	0.44	0.28	60.31	34.51	-0.45	0.59	60.31	73.37	0.45	0.49
AnplMHCIIβ2	65.53	127.98	1.09	0.01	65.53	42.18	-0.28	0.73	65.53	36.75	-0.67	0.31
AnplMHCIIβ3	19.83	23.97	0.4	0.42	19.83	1.25	-3.63	0.01	19.83	0.99	-4.17	0
AnplMHCIIβ4	129.35	36.31	-1.71	0	129.35	61.22	-0.73	0.37	129.35	12.58	-3.2	0
AnplMHCIIβ5	0.81	2.58	1.8	0.07	0.81	0.31	-1.03	0.62	0.81	0	#NAME?	0.02
AnplMHCIIβ6	93.77	142.55	0.73	0.07	93.77	73.51	0	1	93.77	38.97	-1.1	0.09
AnplMHCIIβ7	48.45	54.23	0.29	0.5	48.45	37.14	-0.03	0.97	48.45	38.51	-0.17	0.8
AnplMHCIIβ8	140.65	120.37	-0.1	0.8	140.65	110.1	0	1	140.65	55.67	-1.17	0.07
AnplMHCIIβ9	513.91	576.08	0.29	0.53	513.91	218.91	-0.88	0.37	513.91	162.68	-1.5	0.05
AnplMHCIIα	2479.56	2885.86	0.34	0.59	2479.56	1768.32	-0.14	0.95	2479.56	1379.02	-0.68	0.62
COL11A2	0.24	0.13	-0.77	0.46	0.24	0.15	-0.35	0.85	0.24	0.15	-0.5	0.74
RXRB	36.73	45.53	0.43	0.29	36.73	47.1	0.71	0.38	36.73	46.98	0.52	0.42
SLC39A7	11.25	9.81	-0.07	0.91	11.25	10.86	0.3	0.81	11.25	18.12	0.85	0.34
HSD17B8	19.02	14.51	-0.27	0.64	19.02	4.81	-1.63	0.2	19.02	10.68	-0.67	0.45
RING1	29.44	31.44	0.22	0.59	29.44	27.32	0.24	0.76	29.44	29.6	0.17	0.79
VPS52	60	62.84	0.19	0.64	60	46.53	-0.01	0.99	60	63.89	0.25	0.7
RPS18	2811.86	2516.12	-0.04	0.95	2811.86	2129.89	-0.05	0.98	2811.86	1683.29	-0.58	0.67
WDR46	38.97	39.05	0.13	0.76	38.97	34.65	0.18	0.82	38.97	36.9	0.08	0.9
B3GALT4	0.57	0.12	-2.07	0.09	0.57	0.11	-2.06	0.29	0.57	0.1	-2.29	0.18
PFDN6	84.43	63.95	-0.28	0.51	84.43	42.42	-0.64	0.45	84.43	70.05	-0.11	0.87
RGL2	7.08	4.9	-0.41	0.48	7.08	3.47	-0.68	0.57	7.08	4.26	-0.57	0.53
TAPBP	15	25.96	0.91	0.04	15	56.75	2.27	0.01	15	50.22	1.91	0
ZBTB22	4.6	5	0.24	0.69	4.6	5.52	0.61	0.6	4.6	4.8	0.23	0.81
DAXX	20.92	18.96	-0.02	0.97	20.92	19.03	0.22	0.8	20.92	25.27	0.44	0.51
MHC: major histocompatibility complex.
DEG: differentially expressed genes.

## Sheet: Data S5
Data S5 Differentially expressed genes of the MHC region in lung and spleen post GS/65 H5N1 infection.
GS/65 H5N1 virus	Lung 1day				Lung 2day				Lung 3day
	C7	T10	Log2(FC)	P value	C7	T11	Log2(FC)	P value	C7	T12	Log2(FC)	P value
ZBTB12	10.5	8.4	-0.3	0.52	10.5	9.83	-0.68	0.36	10.5	6.22	-0.8	0.16
EHMT2	35.2	28.22	-0.3	0.41	35.2	32.86	-0.44	0.41	35.2	34.71	-0.07	0.88
PPT2	14.67	7.36	-0.98	0.06	14.67	16.51	-0.74	0.34	14.67	7.94	-0.93	0.12
ZNF92	0.46	0.23	-1	0.32	0.46	0.11	-1.08	0.42	0.46	0.17	-1.48	0.2
SH3BP5L	25.97	23.38	-0.13	0.73	25.97	23.04	-0.09	0.88	25.97	26.16	-0.03	0.94
ZNF345	19.86	12.45	-0.66	0.08	19.86	10.23	-0.47	0.38	19.86	15.96	-0.36	0.41
ZNF696	2.52	2.31	-0.11	0.86	2.52	1.04	-0.13	0.88	2.52	2.45	-0.09	0.9
ZNF665	14.63	17.92	0.31	0.42	14.63	15.56	-0.53	0.38	14.63	12.65	-0.25	0.58
DDR1	2.1	3.06	0.56	0.33	2.1	4.75	1.73	0.03	2.1	3.14	0.53	0.42
S100A16	0.1	0	#NAME?	0.57	0.1	0	-0.8	1	0.1	0.06	-0.71	1
GTF2H4	17.2	14.48	-0.23	0.61	17.2	22.85	-0.33	0.63	17.2	12.25	-0.54	0.32
DHX16	15.35	15.02	-0.01	0.97	15.35	22.68	0.15	0.79	15.35	15.06	-0.07	0.87
C6ORF136	36.03	39.39	0.15	0.73	36.03	53.47	-0.17	0.8	36.03	39.51	0.09	0.86
ATAT1	7.13	6.73	-0.06	0.91	7.13	6.23	-0.12	0.89	7.13	6.52	-0.17	0.79
MRPS18B	58.7	64.04	0.14	0.71	58.7	82.56	0.22	0.7	58.7	61.47	0.02	0.96
PPP1R10	45.68	39.35	-0.2	0.59	45.68	56.75	0	1	45.68	40.42	-0.22	0.62
ABCF1	36.89	31.66	-0.2	0.58	36.89	54.43	-0.07	0.9	36.89	32.4	-0.23	0.59
GNL1	9	8.11	-0.13	0.76	9	9.56	-0.3	0.66	9	7.37	-0.33	0.52
TRIM39	8.2	5.57	-0.54	0.23	8.2	7.45	-0.47	0.5	8.2	5.73	-0.56	0.3
PPP1R11	259.94	182.87	-0.49	0.19	259.94	484.55	-0.3	0.59	259.94	215.74	-0.31	0.48
MGAT1	36.23	45.44	0.34	0.36	36.23	87.68	0.53	0.33	36.23	49.57	0.41	0.35
ZNF RFP	17.35	28	0.71	0.07	17.35	29.88	0.98	0.08	17.35	26.2	0.55	0.23
H1.5	1.64	1.29	-0.33	0.73	1.64	1.29	0.75	0.52	1.64	2.26	0.42	0.67
TRIM7	2.37	1.89	-0.31	0.69	2.37	1.28	0.16	0.88	2.37	3.53	0.53	0.5
ZNF RFP	3.55	3.5	0	1	3.55	1.62	0.18	0.84	3.55	6.41	0.81	0.21
CLEC2-1	42.7	53.21	0.33	0.4	42.7	32.62	-0.2	0.76	42.7	64.97	0.56	0.23
CLEC2-2	1.63	1.94	0.27	0.77	1.63	24.93	2.44	0.02	1.63	5.23	1.63	0.06
NKRP1-1	4.97	4.54	-0.11	0.87	4.97	8.49	1.47	0.08	4.97	4.16	-0.3	0.69
CLEC2-3	962.36	912.3	-0.06	0.89	962.36	1187.53	0.48	0.56	962.36	1054.24	0.09	0.89
NKRP1-2	4.68	5.14	0.15	0.82	4.68	9.39	0.65	0.48	4.68	4.46	-0.12	0.89
CLEC2-4	11.75	17.58	0.6	0.27	11.75	16.87	-0.03	0.98	11.75	12.19	0.01	1
NKRP1-3	1.76	3.42	0.98	0.19	1.76	3.28	1.64	0.1	1.76	0.27	-2.73	0.01
NKRP1-4	4.86	7.51	0.65	0.3	4.86	22.48	1.87	0.02	4.86	7.16	0.51	0.47
NKRP1-5	0.42	0.64	0.62	0.58	0.42	2.83	3.2	0.01	0.42	0.76	0.81	0.49
NKRP1-6	0.52	0.21	-1.27	0.32	0.52	9.55	4.54	0	0.52	0.37	-0.56	0.7
CLEC2-5	20.62	13.72	-0.57	0.27	20.62	36.79	0.06	0.94	20.62	13.83	-0.62	0.31
NKRP1-7	0.88	1.07	0.3	0.77	0.88	3.56	2.46	0.02	0.88	1.25	0.45	0.66
CLEC2-6	12.65	9.3	-0.43	0.44	12.65	138.84	3.66	0	12.65	0.08	-7.36	0
NKRP1-8	1.51	0.39	-1.93	0.04	1.51	0.22	-0.88	0.47	1.51	0.1	-3.96	0
CLEC2-7	99.94	171.71	0.8	0.03	99.94	117.59	0.88	0.1	99.94	64.66	-0.67	0.13
CLEC2-8	22.4	29.48	0.41	0.35	22.4	37.16	1.64	0.01	22.4	29.57	0.36	0.5
NKRP1-9	1.61	0.38	-2.06	0.05	1.61	1.69	-0.54	0.68	1.61	1.12	-0.57	0.59
NKRP1-10	0.41	0.13	-1.61	0.28	0.41	0.15	-0.69	0.72	0.41	0	#NAME?	0.03
CLEC2-9	88.39	87.17	0	0.99	88.39	181.73	1.26	0.02	88.39	82.26	-0.15	0.74
NKRP1-11p	0.27	0.43	0.68	0.7	0.27	0.05	0.61	0.8	0.27	0.06	-2.3	0.37
CLEC2-10p	1.56	1.77	0.2	0.85	1.56	4.74	-0.24	0.87	1.56	0.46	-1.79	0.12
NKRP1-12p	1.14	0.49	-1.2	0.31	1.14	0.36	-0.35	0.83	1.14	0.07	-4.17	0.02
CLEC2-11	94.72	106.55	0.19	0.62	94.72	106.59	0.69	0.2	94.72	65.86	-0.57	0.2
CLEC2-12	6.97	4.78	-0.53	0.38	6.97	8.95	0.78	0.34	6.97	4.62	-0.64	0.36
NKRP1-13	0.23	0.09	-1.32	0.48	0.23	0.26	0.66	0.73	0.23	0.07	-1.71	0.41
CLEC2-13	5.28	3.38	-0.62	0.35	5.28	10.57	-1.13	0.26	5.28	5.7	0.07	0.94
CLEC2-14	32.65	82.85	1.36	0	32.65	5.74	-3.65	0	32.65	18.28	-0.88	0.1
CLEC2-15	2.6	1.65	-0.64	0.42	2.6	0.52	-1.53	0.18	2.6	2.11	-0.34	0.7
CLEC2-16	7.23	2.84	-1.33	0.05	7.23	14.97	0.65	0.45	7.23	4.05	-0.88	0.24
NKRP1-14	0.06	0.06	0.09	1	0.06	0	1.2	0.72	0.06	0.07	0.29	1
NKRP1-15	0.48	0.21	-1.19	0.36	0.48	0.69	0.11	0.99	0.48	0.35	-0.48	0.75
CLEC2-17	0.14	1.5	3.44	0	0.14	0.98	3.61	0.01	0.14	1.2	3.05	0.01
CLEC2-18	0.34	0.38	0.21	0.93	0.34	0.65	0.61	0.71	0.34	0.46	0.4	0.8
CLEC2-19	1.26	0.79	-0.64	0.49	1.26	1.37	0.44	0.72	1.26	0.28	-2.2	0.05
CLEC2-20	1.7	1	-0.75	0.39	1.7	0.33	-0.78	0.51	1.7	0.67	-1.4	0.16
NKRP1-16	0.3	0.16	-0.91	0.55	0.3	0.18	-0.58	0.78	0.3	0.06	-2.3	0.2
ZNF692	5.83	5.88	0.03	0.96	5.83	7.93	0.45	0.55	5.83	9.22	0.62	0.28
TRIM7.2	84.03	104.01	0.32	0.4	84.03	180.73	0.42	0.5	84.03	113.35	0.39	0.45
ZNF135	3.55	2.53	-0.47	0.35	3.55	1.03	-1.36	0.1	3.55	2	-0.88	0.15
ZNF556	3	3.15	0.09	0.88	3	6.19	0.47	0.56	3	4.2	0.44	0.48
44G24.1	0	0	NA	NA	0	0.11	Inf	0.5	0	0.06	Inf	0.9
LAO	0.68	6.47	3.28	0	0.68	115.93	5.8	0	0.68	18.93	4.76	0
TRIM7.1	1.59	3.32	1.08	0.03	1.59	1.2	1.42	0.06	1.59	3.65	1.15	0.05
HEP21	0.25	0.85	1.79	0.22	0.25	0	0.2	1	0.25	0.71	1.46	0.39
TRIM39.2	1.01	1.16	0.22	0.72	1.01	4.48	0.76	0.38	1.01	1.57	0.6	0.38
TRIM27.2	0.36	0.45	0.34	0.61	0.36	2.08	0.81	0.39	0.36	0.66	0.82	0.26
TRIM27.1	8.39	12.77	0.62	0.13	8.39	6.54	0.58	0.36	8.39	14.01	0.69	0.15
ZNF RFP	6.1	9.47	0.65	0.16	6.1	27.51	1.62	0.01	6.1	17.68	1.49	0
TRIM41	20.23	16.77	-0.25	0.5	20.23	39.44	-0.05	0.93	20.23	21.83	0.06	0.88
RACK1	250.41	220.17	-0.17	0.7	250.41	292.47	-0.85	0.3	250.41	150.56	-0.78	0.24
BTN1	3.42	5.62	0.73	0.19	3.42	10.01	0.08	0.93	3.42	5.08	0.52	0.43
TRIM10	0.27	0.35	0.37	0.68	0.27	0.18	0.33	0.79	0.27	0.19	-0.55	0.6
NKRP1-17	1.03	1.13	0.15	0.82	1.03	0.9	0.13	0.9	1.03	0.93	-0.21	0.78
ZNF271	1.66	1.76	0.1	0.87	1.66	0.66	-0.14	0.88	1.66	1.3	-0.4	0.57
ZNF883	3.54	3.53	0.01	0.99	3.54	2.61	0.12	0.88	3.54	3.48	-0.07	0.91
ZNF239	2.1	1.81	-0.2	0.78	2.1	0.57	-0.39	0.71	2.1	1.26	-0.79	0.34
BTN-1	1.99	2.7	0.45	0.49	1.99	1.76	1.14	0.2	1.99	0.52	-1.99	0.02
BTN-2	0.65	0.99	0.63	0.42	0.65	0.39	0.58	0.6	0.65	0.36	-0.87	0.36
BTN-3	0.91	0.72	-0.32	0.71	0.91	0.62	-0.01	1	0.91	0.32	-1.55	0.11
BTN-4	0.16	0.33	1.04	0.33	0.16	0.47	1.3	0.33	0.16	0.35	1.07	0.36
BTN-5	11.69	16.75	0.54	0.19	11.69	14.58	0.01	1	11.69	0.3	-5.33	0
BTN-6	0.08	0.15	0.87	0.55	0.08	0.47	1.78	0.24	0.08	0.13	0.65	0.72
BTN-7	0.06	0.1	0.68	0.7	0.06	0.22	2.07	0.17	0.06	0.13	1.02	0.52
BTN-8	0.18	0.37	1.05	0.3	0.18	1.04	1.59	0.21	0.18	0.44	1.24	0.25
BTN-9	0.26	0.21	-0.34	0.78	0.26	0.48	0.58	0.66	0.26	0.59	1.12	0.27
BTN-10	0.04	0.09	1.09	0.61	0.04	0.1	0.94	0.75	0.04	0.34	2.95	0.04
BTN-11	0.17	0.22	0.43	0.71	0.17	0.02	0.2	0.92	0.17	0.21	0.29	0.84
BTN-12	0.31	0.51	0.75	0.46	0.31	0.25	0.65	0.64	0.31	0.41	0.36	0.78
BTN-13	1.89	2.37	0.35	0.59	1.89	2.55	0.63	0.49	1.89	2.64	0.44	0.54
BTN-14	1.24	1.12	-0.13	0.86	1.24	1.93	0.26	0.79	1.24	1.43	0.16	0.84
BTN-15	0.6	0.85	0.52	0.54	0.6	0.74	0.4	0.74	0.6	0.51	-0.28	0.8
BTN-16	0.18	0.12	-0.55	0.71	0.18	1.47	0.85	0.55	0.18	0.29	0.65	0.61
BTN-17	2.26	4.1	0.88	0.09	2.26	2.93	0.57	0.48	2.26	5.04	1.11	0.06
ZNF883	1.66	1.57	-0.06	0.93	1.66	3.91	0.42	0.64	1.66	2.79	0.7	0.3
BTN-18	6.46	6.62	0.05	0.91	6.46	40.28	0.79	0.23	6.46	11.19	0.75	0.15
LTB4R	1.48	2.83	0.95	0.1	1.48	4.82	1.58	0.06	1.48	4.08	1.42	0.03
ZNF595	0.2	0.12	-0.67	0.57	0.2	0.17	-0.09	0.99	0.2	0.18	-0.17	0.93
ZNF493	0.05	0.01	-2.23	0.4	0.05	0.05	#NAME?	0.23	0.05	0	#NAME?	0.2
ZNF729	4.16	3.52	-0.22	0.59	4.16	6.04	-0.15	0.8	4.16	4.03	-0.09	0.85
CD1b	7.41	5.71	-0.36	0.43	7.41	53.15	0.42	0.52	7.41	11.61	0.6	0.23
CD1d	9.06	4.67	-0.94	0.08	9.06	7.72	-0.66	0.41	9.06	10.37	0.15	0.8
TNXB	4.73	8.14	0.8	0.03	4.73	0.03	-0.04	0.94	4.73	6.54	0.42	0.33
CYP21	0.28	0.18	-0.6	0.62	0.28	0.52	-1.87	0.24	0.28	0.18	-0.65	0.63
CENPA	2.78	1.68	-0.72	0.42	2.78	4.99	-2.44	0.06	2.78	0.94	-1.61	0.12
BTN-19	3.58	2.82	-0.33	0.58	3.58	8.85	0.11	0.9	3.58	4.43	0.26	0.69
AnplDMB2-1	1.61	1.57	-0.02	1	1.61	7.43	-0.26	0.85	1.61	2.99	0.85	0.36
BTN-20	1.33	1.48	0.17	0.82	1.33	2.23	0	1	1.33	1.13	-0.28	0.74
BTN-21	3.44	3.56	0.07	0.91	3.44	22.92	1.18	0.14	3.44	6.99	0.98	0.12
BTN-22	0.45	0.62	0.47	0.61	0.45	6.76	2.3	0.03	0.45	1.66	1.83	0.04
BTN-23	0.75	1.22	0.71	0.37	0.75	1.44	0.72	0.52	0.75	1.96	1.34	0.11
BTN-24	1.16	4.27	1.89	0	1.16	18.81	2.79	0	1.16	10.62	3.14	0
AnplDMB2-2	0.06	0.13	1.09	0.96	0.06	0.42	#NAME?	1	0.06	0.15	1.29	0.88
BTN-25	1	2.22	1.16	0.09	1	7.56	1.73	0.07	1	3.54	1.78	0.02
C4	0.83	0.49	-0.73	0.24	0.83	2.25	0.02	0.98	0.83	0.87	0.02	0.98
AnplUEA	111.48	129.68	0.24	0.53	111.48	261.15	1.31	0.03	111.48	322.17	1.49	0
AnplUDA	116.16	77.81	-0.56	0.13	116.16	250.39	0.76	0.18	116.16	150.88	0.33	0.47
AnplUCA	83.3	38.7	-1.09	0	83.3	185.12	1.15	0.04	83.3	153.85	0.84	0.06
AnplUBA	8.71	15.87	0.88	0.06	8.71	63.97	2.8	0	8.71	26.63	1.57	0
AnplUAA	208.4	209.96	0.03	0.94	208.4	620.13	1.44	0.05	208.4	787.83	1.87	0
TAP2	22.12	39.95	0.87	0.02	22.12	80.58	1.56	0.01	22.12	69.8	1.61	0
TAP1	34.99	53.69	0.63	0.09	34.99	133.11	1.46	0.01	34.99	86.16	1.25	0.01
BTN-26	4.91	4.6	-0.08	0.89	4.91	3.4	0.23	0.78	4.91	5.57	0.14	0.83
BTN-27	3.13	3.39	0.13	0.83	3.13	20.27	0.87	0.3	3.13	5.56	0.78	0.22
AnplDMB2-3	4.37	4.13	-0.06	0.94	4.37	24.08	0.38	0.69	4.37	8.18	0.86	0.23
BTN-28	5.32	8	0.61	0.22	5.32	2.85	0.2	0.8	5.32	6.37	0.21	0.72
BTN-29	0.69	1.39	1.02	0.18	0.69	2.26	1.07	0.31	0.69	1.62	1.18	0.16
BTN-30	0.36	0.26	-0.45	0.67	0.36	1.11	0.48	0.7	0.36	0.38	0.04	1
AnplDMB2-4	0.11	0	#NAME?	0.36	0.11	0.13	-0.39	1	0.11	0.18	0.7	0.86
BTN-31	0.43	0.79	0.88	0.31	0.43	2.99	0.88	0.46	0.43	1.17	1.39	0.13
BTN-32	0.28	0.27	-0.04	1	0.28	0.77	0.96	0.45	0.28	1.73	2.57	0
AnplDMB2-5	0	0.08	Inf	0.52	0	0.57	NA	NA	0	0.14	Inf	0.27
BTN-33	0.39	0.94	1.3	0.13	0.39	0.87	1.04	0.39	0.39	0.62	0.64	0.53
AnplDMB2-6	0	0	NA	NA	0	0.16	Inf	0.93	0	0.03	Inf	0.9
BTN-34	0.89	0.81	-0.12	0.89	0.89	3.59	0.7	0.5	0.89	1.6	0.8	0.33
AnplDMB2-7	0	0.04	Inf	0.97	0	0	Inf	0.93	0	0	NA	NA
BTN-35	0.31	0.55	0.87	0.35	0.31	1.77	1.17	0.34	0.31	0.8	1.34	0.17
AnplDMB2-8	0.81	0	#NAME?	0	0.81	5.61	#NAME?	0.01	0.81	0.58	-0.52	0.7
BTN-36	0.78	1.26	0.72	0.36	0.78	3.6	1.25	0.23	0.78	1.4	0.8	0.35
AnplDMB2-9	0	0	NA	NA	0	0	Inf	0.5	0	0	NA	NA
BTN-37	0.17	0.48	1.51	0.15	0.17	0.21	-0.58	0.78	0.17	0.14	-0.3	0.91
AnplDMB2-10	0	0	NA	NA	0	0.23	Inf	0.16	0	0.06	Inf	0.9
BTN-38	0.22	0.33	0.62	0.56	0.22	0.75	0.61	0.67	0.22	0.54	1.29	0.22
BTN-39	0.95	2.21	1.24	0.08	0.95	2.03	0.92	0.37	0.95	2.13	1.12	0.16
AnplDMB2-11	0	0	NA	NA	0	0.2	Inf	0.5	0	0.21	Inf	0.17
BTN-40	0.28	0.34	0.28	0.82	0.28	1.17	1.3	0.3	0.28	0.66	1.18	0.25
AnplDMB2-12	0.83	0.23	-1.86	0.09	0.83	2.15	-0.05	1	0.83	0.84	-0.02	1
BTN-41	7.73	7.12	-0.1	0.83	7.73	11.61	1.06	0.11	7.73	12.14	0.61	0.26
AnplDMB2-13	0.17	0.06	-1.49	0.5	0.17	0.55	0.42	0.9	0.17	0.07	-1.3	0.6
BTN-42	1.47	2.6	0.85	0.22	1.47	1.91	0.34	0.74	1.47	3.2	1.08	0.15
BTN-43	0.3	0.44	0.55	0.53	0.3	2.04	1.43	0.2	0.3	0.78	1.32	0.14
AnplDMB2-14	17.71	10.22	-0.78	0.11	17.71	70.01	-0.65	0.39	17.71	12.39	-0.56	0.33
AnplDMB1	0.85	0.63	-0.41	0.6	0.85	1.88	-0.67	0.54	0.85	1.02	0.23	0.79
AnplDMA	102.24	73.89	-0.47	0.23	104.24	64.92	-0.68	0.23	104.45	100.75	-0.05	0.9
BRD2	76.74	79.33	0.06	0.87	76.74	105.33	0.2	0.77	76.74	84.55	0.09	0.87
AnplMHCIIβ1	11.97	6.96	-0.77	0.16	11.97	28.66	-1.78	0.04	11.97	3.2	-1.95	0
AnplMHCIIβ2	16.58	3.48	-2.24	0	16.58	65.49	-0.81	0.3	16.58	2.47	-2.79	0
AnplMHCIIβ3	3.92	2.29	-0.76	0.29	3.92	22.26	0.38	0.69	3.92	0.25	-3.99	0
AnplMHCIIβ4	8.39	6.52	-0.35	0.55	8.39	104.9	1.33	0.08	8.39	17.45	1.01	0.09
AnplMHCIIβ5	0.1	0.11	0.09	1	0.1	2.2	0.52	0.91	0.1	0.1	-0.13	1
AnplMHCIIβ6	26.73	10.61	-1.32	0	26.73	56.7	-1.99	0.01	26.73	16.39	-0.75	0.16
AnplMHCIIβ7	16.19	8.99	-0.83	0.1	16.19	81.33	-0.72	0.35	16.19	9.69	-0.79	0.18
AnplMHCIIβ8	22.71	15.14	-0.57	0.21	22.71	110.68	-0.3	0.66	22.71	40.91	0.8	0.1
AnplMHCIIβ9	102.82	61.09	-0.73	0.05	102.82	406.55	-0.45	0.4	102.82	96.08	-0.14	0.74
AnplMHCIIα	535.25	248.56	-1.09	0.01	535.25	1976.64	-0.71	0.27	535.25	457.23	-0.27	0.62
COL11A2	0.15	0.39	1.41	0.08	0.15	0.07	0.27	0.84	0.15	0.42	1.44	0.1
RXRB	30.57	34.79	0.2	0.59	30.57	51.83	0.13	0.82	30.57	34.42	0.13	0.78
SLC39A7	12.17	10	-0.27	0.63	12.17	12.15	-0.53	0.54	12.17	6.53	-0.94	0.16
HSD17B8	23.25	25.38	0.14	0.76	23.25	20.41	-0.02	0.98	23.25	20.83	-0.2	0.72
RING1	31.1	26.72	-0.2	0.59	31.1	35.11	-0.36	0.52	31.1	24.91	-0.37	0.41
VPS52	53	44.9	-0.22	0.55	53	74.15	0.22	0.69	53	43.29	-0.34	0.44
RPS18	1006.79	1017.85	0.03	0.94	1006.79	1453.94	-0.37	0.63	1006.79	765.54	-0.44	0.48
WDR46	19.15	17.1	-0.15	0.73	19.15	40.04	-0.06	0.93	19.15	14.81	-0.42	0.42
B3GALT4	0.32	0.23	-0.47	0.67	0.32	0.16	-1.02	0.47	0.32	0.21	-0.61	0.61
PFDN6	78.73	51.04	-0.61	0.12	78.73	72.73	-0.54	0.35	78.73	55.5	-0.55	0.23
RGL2	7.97	7.34	-0.1	0.84	7.97	10.41	-0.12	0.88	7.97	7.39	-0.15	0.79
TAPBP	23.78	42.75	0.86	0.02	23.78	57.86	1.38	0.01	23.78	49.39	1.01	0.02
ZBTB22	7.07	8.21	0.23	0.63	7.07	5.41	0.17	0.82	7.07	8.64	0.24	0.67
DAXX	25.01	22.32	-0.15	0.7	25.01	28.69	-0.22	0.7	25.01	20.44	-0.34	0.46
GS/65 H5N1 virus	Spleen 1day				Spleen 2day				Spleen 3day
	C	T4	Log2(FC)	P value	C	T5	Log2(FC)	P value	C	T6	Log2(FC)	P value
ZBTB12	10.07	7.26	-0.28	0.63	10.07	6.75	0.09	0.89	10.07	6.29	-0.52	0.45
EHMT2	39.75	36.57	0.08	0.87	39.75	26.69	-0.14	0.8	39.75	35.14	-0.02	0.97
PPT2	9.51	8.04	-0.05	0.95	9.51	9.03	0.93	0.2	9.51	9.98	0.23	0.76
ZNF92	0.21	0.1	-0.83	0.62	0.21	0.22	-0.79	0.68	0.21	0.07	-1.51	0.41
SH3BP5L	24.35	17.71	-0.26	0.58	24.35	25.08	0.05	0.93	24.35	21.71	-0.01	0.99
ZNF345	9.45	5.45	-0.6	0.21	9.45	14.69	0.25	0.66	9.45	6.96	-0.28	0.62
ZNF696	1.24	1.03	-0.06	0.95	1.24	2.36	-0.12	0.92	1.24	0.79	-0.48	0.63
ZNF665	16.36	18.39	0.37	0.42	16.36	10.42	0.06	0.92	16.36	11.18	-0.39	0.5
DDR1	3.27	4.71	0.72	0.23	3.27	7.15	0.67	0.37	3.27	2.59	-0.18	0.82
S100A16	0	0	NA	NA	0	0.06	NA	NA	0	0	NA	NA
GTF2H4	16.71	18.28	0.33	0.53	16.71	14.04	0.58	0.35	16.71	16.7	0.16	0.81
DHX16	16.68	16.77	0.21	0.65	16.68	17.45	0.57	0.3	16.68	14.3	-0.06	0.91
C6ORF136	41.99	47.07	0.36	0.45	41.99	32.91	0.48	0.42	41.99	60.2	0.68	0.25
ATAT1	4.21	4.34	0.24	0.74	4.21	6.74	0.7	0.41	4.21	3.91	0.05	0.96
MRPS18B	43.39	56.79	0.59	0.21	43.39	70.13	1.06	0.06	43.39	68.93	0.83	0.15
PPP1R10	37.36	30.94	-0.07	0.87	37.36	46.83	0.73	0.22	37.36	37.13	0.15	0.8
ABCF1	44.64	50.42	0.37	0.43	44.64	36.1	0.42	0.47	44.64	53.76	0.43	0.46
GNL1	7.76	8.4	0.31	0.56	7.76	7.49	0.43	0.5	7.76	9.95	0.52	0.41
TRIM39	7.28	5.52	-0.2	0.72	7.28	6.07	0.16	0.81	7.28	5.66	-0.21	0.76
PPP1R11	260.22	224.4	-0.02	0.97	260.22	217.26	1.03	0.1	260.22	411.43	0.82	0.18
MGAT1	50.64	65.3	0.56	0.22	50.64	53.91	0.92	0.1	50.64	89.78	0.98	0.08
ZNF RFP	18.87	32.94	1	0.03	18.87	35.27	0.79	0.16	18.87	16.04	-0.08	0.9
H1.5	0.54	0.7	0.58	0.7	0.54	2.84	1.39	0.34	0.54	0.6	0.32	0.89
TRIM7	0.82	1.07	0.58	0.59	0.82	2.72	0.78	0.54	0.82	0.56	-0.39	0.78
ZNF RFP	0.84	1.11	0.59	0.56	0.84	4.13	1.07	0.35	0.84	0.74	-0.03	1
CLEC2-1	45.37	46.94	0.25	0.61	45.37	38.31	-0.35	0.57	45.37	46	0.18	0.76
CLEC2-2	19.13	23.38	0.49	0.39	19.13	9.12	0.51	0.46	19.13	27.1	0.66	0.32
NKRP1-1	3.71	3.95	0.29	0.73	3.71	14.13	1.32	0.14	3.71	2.28	-0.54	0.59
CLEC2-3	1152.07	1218.46	0.28	0.7	1152.07	1383.21	0.17	0.85	1152.07	869.06	-0.25	0.76
NKRP1-2	6.5	5.19	-0.13	0.87	6.5	7.54	0.66	0.44	6.5	13.95	1.26	0.1
CLEC2-4	21.7	20.06	0.08	0.89	21.7	11.82	-0.23	0.76	21.7	46.47	1.26	0.05
NKRP1-3	1.36	3.4	1.52	0.1	1.36	5.65	1.4	0.22	1.36	0.23	-2.4	0.08
NKRP1-4	7.82	10.32	0.6	0.37	7.82	18.3	1.65	0.02	7.82	26.26	1.91	0.01
NKRP1-5	0.37	0.4	0.3	0.89	0.37	3.98	3.05	0.02	0.37	0.51	0.62	0.7
NKRP1-6	0.6	0.82	0.65	0.61	0.6	12.49	4.13	0	0.6	0.35	-0.6	0.72
CLEC2-5	11.95	12.2	0.23	0.74	11.95	22.1	1.75	0.01	11.95	9.62	-0.15	0.85
NKRP1-7	1.24	1.07	-0.01	1	1.24	4.99	1.65	0.15	1.24	0.46	-1.29	0.32
CLEC2-6	6.78	7.49	0.34	0.64	6.78	163.82	4.49	0	6.78	0.08	-6.31	0
NKRP1-8	5.26	2.21	-1.05	0.21	5.26	0.85	-4.47	0	5.26	0.13	-5.19	0
CLEC2-7	103.29	166.16	0.88	0.06	103.29	189.02	0.32	0.57	103.29	44.53	-1.06	0.06
CLEC2-8	48.6	39.7	-0.09	0.85	48.6	71.58	-0.26	0.67	48.6	16.81	-1.37	0.03
NKRP1-9	1.66	0.57	-1.35	0.26	1.66	1.14	0.16	0.92	1.66	1.47	-0.02	1
NKRP1-10	1.49	0.81	-0.67	0.55	1.49	0.26	-3.22	0.04	1.49	0.04	-5.13	0
CLEC2-9	66.37	115.66	1	0.03	66.37	217	1.58	0.01	66.37	67.74	0.19	0.74
NKRP1-11p	0	0.05	Inf	1	0	0.43	Inf	1	0	0.11	Inf	0.53
CLEC2-10p	3.69	3.95	0.3	0.75	3.69	1.35	0.49	0.66	3.69	7.63	1.2	0.21
NKRP1-12p	0.93	0.62	-0.4	0.82	0.93	0.92	-1.23	0.49	0.93	0	#NAME?	0.03
CLEC2-11	108.3	123.83	0.39	0.39	108.3	156.48	0.11	0.85	108.3	62.1	-0.64	0.25
CLEC2-12	3.64	5.14	0.69	0.37	3.64	12.32	1.43	0.11	3.64	1.63	-1	0.33
NKRP1-13	0.65	0.21	-1.41	0.32	0.65	0.37	-1.18	0.47	0.65	0.17	-1.77	0.27
CLEC2-13	13.66	6.66	-0.84	0.2	13.66	2.47	-0.24	0.75	13.66	31.64	1.37	0.03
CLEC2-14	80.95	100.03	0.5	0.27	80.95	2.68	-3.69	0	80.95	12.2	-2.57	0
CLEC2-15	1.11	1.27	0.39	0.73	1.11	0.92	-0.96	0.49	1.11	0.58	-0.79	0.55
CLEC2-16	7.32	5.96	-0.1	0.9	7.32	11.68	1.16	0.15	7.32	16.23	1.31	0.09
NKRP1-14	0.11	0.06	-0.63	0.98	0.11	0.13	#NAME?	0.37	0.11	0	#NAME?	0.38
NKRP1-15	0.69	0.64	0.09	0.98	0.69	0.53	0.13	0.96	0.69	0.34	-0.85	0.58
CLEC2-17	0.43	0.94	1.32	0.28	0.43	1.75	1.31	0.36	0.43	0.75	0.95	0.5
CLEC2-18	0.36	0.27	-0.2	0.97	0.36	0.53	0.99	0.53	0.36	0.1	-1.66	0.4
CLEC2-19	0.65	0.51	-0.13	0.97	0.65	1.75	1.21	0.36	0.65	0.37	-0.63	0.69
CLEC2-20	2.66	1.15	-1.01	0.31	2.66	1.02	-2.9	0.03	2.66	0.37	-2.67	0.03
NKRP1-16	0.39	0.16	-1.05	0.52	0.39	0.21	-1.01	0.59	0.39	0.4	0.19	0.95
ZNF692	8.07	6.98	-0.01	0.99	8.07	8.18	0.1	0.88	8.07	6.91	-0.07	0.92
TRIM7.2	108.41	136.62	0.53	0.37	108.41	115.7	0.87	0.26	108.41	160.54	0.72	0.32
ZNF135	1.41	0.78	-0.65	0.41	1.41	1.42	-0.32	0.74	1.41	0.87	-0.54	0.55
ZNF556	3.14	3.81	0.48	0.45	3.14	4.26	1.11	0.13	3.14	5.12	0.86	0.23
44G24.1	0	0	NA	NA	0	0.12	Inf	0.56	0	0.06	Inf	0.97
LAO	2.48	42.02	4.28	0	2.48	38.75	5.68	0	2.48	49.7	4.48	0
TRIM7.1	0.78	0.97	0.51	0.52	0.78	4.37	0.75	0.43	0.78	1.08	0.63	0.49
HEP21	0	0	NA	NA	0	0.29	NA	NA	0	0	NA	NA
TRIM39.2	5.51	6.74	0.49	0.31	5.51	1.75	-0.17	0.79	5.51	5.8	0.23	0.7
TRIM27.2	2.21	2.73	0.5	0.33	2.21	0.65	0.04	0.95	2.21	1.52	-0.38	0.56
TRIM27.1	1.94	5.95	1.82	0	1.94	12.88	1.88	0.01	1.94	2.85	0.72	0.39
ZNF RFP	7.41	24.84	1.94	0	7.41	19.27	2.02	0	7.41	17.52	1.4	0.02
TRIM41	34.46	36.65	0.29	0.55	34.46	20.11	0.32	0.58	34.46	32.39	0.07	0.91
RACK1	569.31	559.25	0.17	0.87	569.31	143.03	-0.83	0.53	569.31	324.71	-0.65	0.58
BTN1	1.29	3.8	1.76	0.03	1.29	3.73	3.09	0	1.29	5.31	2.2	0.01
TRIM10	0.31	0.22	-0.3	0.8	0.31	0.35	-0.67	0.62	0.31	0.16	-0.78	0.53
NKRP1-17	1.66	1.29	-0.17	0.81	1.66	1.16	-0.76	0.39	1.66	0.66	-1.17	0.18
ZNF271	1.01	0.7	-0.34	0.69	1.01	1.55	-0.5	0.64	1.01	0.49	-0.89	0.38
ZNF883	2.14	2.11	0.18	0.81	2.14	3.96	0.42	0.63	2.14	2.22	0.21	0.8
ZNF239	1	0.76	-0.2	0.86	1	1.65	-0.67	0.6	1	0.44	-1.04	0.38
BTN-1	1.11	0.99	0.03	0.99	1.11	4.52	0.79	0.46	1.11	0.64	-0.63	0.57
BTN-2	0.52	0.44	-0.05	0.99	0.52	0.99	-0.27	0.84	0.52	0.28	-0.73	0.55
BTN-3	0.69	0.49	-0.28	0.81	0.69	0.93	-0.01	1	0.69	0.15	-2.08	0.12
BTN-4	0.16	0.26	0.88	0.51	0.16	0.41	1.66	0.24	0.16	0.35	1.26	0.36
BTN-5	14.23	14.08	0.18	0.71	14.23	12.06	0.17	0.78	14.23	0.25	-5.69	0
BTN-6	0.13	0.14	0.24	0.94	0.13	0.28	1.95	0.17	0.13	0.25	1.08	0.48
BTN-7	0.04	0.05	0.37	1	0.04	0.28	2.57	0.15	0.04	0.19	2.4	0.17
BTN-8	0.39	0.69	1	0.34	0.39	0.56	1.54	0.2	0.39	0.52	0.57	0.65
BTN-9	0.19	0.12	-0.43	0.81	0.19	0.41	1.46	0.29	0.19	0.53	1.62	0.2
BTN-10	0.38	0.12	-1.44	0.29	0.38	0.08	-1.82	0.26	0.38	0.14	-1.32	0.38
BTN-11	0.13	0.12	0.19	0.96	0.13	0.2	-2.47	0.24	0.13	0.05	-1.06	0.57
BTN-12	0.12	0.4	1.89	0.17	0.12	0.5	1.11	0.55	0.12	0.16	0.49	0.85
BTN-13	1.2	1.35	0.37	0.68	1.2	3	1.22	0.21	1.2	1.05	-0.03	0.99
BTN-14	1.15	1.47	0.55	0.5	1.15	1.52	0.87	0.37	1.15	1.72	0.74	0.43
BTN-15	0.64	1.27	1.19	0.22	0.64	0.81	0.36	0.79	0.64	0.3	-0.92	0.46
BTN-16	0.18	0.66	2.08	0.07	0.18	0.33	3.16	0.01	0.18	0.45	1.48	0.27
BTN-17	1.84	2.9	0.85	0.2	1.84	3.46	0.8	0.33	1.84	2.71	0.72	0.37
ZNF883	3.21	3.01	0.1	0.87	3.21	2.28	0.41	0.58	3.21	2.79	-0.04	0.96
BTN-18	27.47	28.34	0.24	0.59	27.47	11.52	0.68	0.22	27.47	29.33	0.25	0.65
LTB4R	2.46	2.96	0.47	0.48	2.46	4.53	1.1	0.14	2.46	1.43	-0.62	0.46
ZNF595	0.27	0.17	-0.49	0.72	0.27	0.19	-0.53	0.73	0.27	0.21	-0.2	0.92
ZNF493	0.04	0	#NAME?	0.33	0.04	0	0.4	1	0.04	0.03	-0.51	1
ZNF729	6.65	3.61	-0.69	0.14	6.65	3.84	-0.01	0.99	6.65	4.44	-0.42	0.46
CD1b	38.31	44.88	0.43	0.36	38.31	10.21	0.6	0.29	38.31	49.97	0.54	0.34
CD1d	5.08	5.19	0.23	0.74	5.08	5.91	0.73	0.36	5.08	9.27	1.03	0.17
TNXB	0.88	0.08	-3.26	0	0.88	4.71	-4.66	0	0.88	0.13	-2.58	0
CYP21	0.19	0.4	1.3	0.3	0.19	0.08	1.62	0.25	0.19	1.24	2.9	0.02
CENPA	4.29	6.68	0.84	0.34	4.29	0.53	0.35	0.76	4.29	8.29	1.11	0.26
BTN-19	11.09	10.03	0.05	0.92	11.09	3.99	-0.2	0.77	11.09	5.54	-0.84	0.21
AnplDMB2-1	6.22	10.48	0.95	0.2	6.22	1.38	0.39	0.69	6.22	9.26	0.73	0.41
BTN-20	2.19	2.35	0.29	0.71	2.19	1.37	0.15	0.88	2.19	1.6	-0.29	0.76
BTN-21	14.94	16.83	0.37	0.45	14.94	8.01	0.75	0.21	14.94	15.98	0.25	0.67
BTN-22	1.8	2.57	0.71	0.38	1.8	2.29	2.04	0.02	1.8	1.78	0.15	0.89
BTN-23	0.92	1.56	0.96	0.29	0.92	1.27	0.78	0.49	0.92	1.2	0.54	0.61
BTN-24	3.26	20.06	2.82	0	3.26	8.26	2.66	0	3.26	16.73	2.52	0
AnplDMB2-2	0	0.13	Inf	0.56	0	0	Inf	0.16	0	0	NA	NA
BTN-25	3.91	6.12	0.84	0.17	3.91	3.43	1.08	0.14	3.91	5.35	0.61	0.41
C4	4.01	2.48	-0.5	0.32	4.01	0.86	-0.71	0.26	4.01	2.02	-0.83	0.18
AnplUEA	83.28	150.27	1.05	0.04	83.28	283.88	1.78	0.01	83.28	221.34	1.57	0.01
AnplUDA	126.41	104.29	-0.08	0.87	126.41	202.3	1.12	0.08	126.41	123.91	0.13	0.83
AnplUCA	97.47	68.38	-0.31	0.5	97.47	189.77	1.06	0.08	97.47	114.46	0.39	0.5
AnplUBA	6.67	19.77	1.76	0	6.67	62.37	3.39	0	6.67	44.05	2.88	0
AnplUAA	204.58	284.52	0.67	0.24	204.58	580.32	1.73	0.04	204.58	507.56	1.47	0.05
TAP2	24.59	56.26	1.39	0	24.59	67.24	1.84	0	24.59	49.48	1.17	0.05
TAP1	47.38	112.69	1.45	0.01	47.38	99.08	1.62	0.01	47.38	84.37	0.99	0.1
BTN-26	2.77	2.63	0.12	0.88	2.77	5.9	0.42	0.63	2.77	1.56	-0.67	0.47
BTN-27	11.35	19.3	0.96	0.05	11.35	5.87	0.97	0.11	11.35	18.28	0.85	0.16
AnplDMB2-3	16.02	24.12	0.79	0.15	16.02	5.85	0.72	0.29	16.02	25.7	0.84	0.2
BTN-28	2.39	4.57	1.13	0.1	2.39	6.27	0.39	0.68	2.39	2.65	0.31	0.73
BTN-29	0.9	1.49	0.92	0.3	0.9	1.49	1.46	0.16	0.9	1.53	0.92	0.36
BTN-30	1.25	0.29	-1.91	0.06	1.25	0.51	-0.04	0.98	1.25	0.97	-0.22	0.84
AnplDMB2-4	0.09	0.19	1.27	0.65	0.09	0.08	0.57	1	0.09	0.13	0.66	0.97
BTN-31	0.79	1.73	1.33	0.15	0.79	0.82	2.05	0.05	0.79	0.89	0.33	0.78
BTN-32	0.93	0.94	0.22	0.83	0.93	0.56	-0.14	0.92	0.93	0.64	-0.38	0.74
AnplDMB2-5	0.15	0.16	0.37	1	0.15	0	2.11	0.28	0.15	0.05	-1.51	0.75
BTN-33	0.39	0.39	0.18	0.91	0.39	0.82	1.27	0.31	0.39	0.42	0.25	0.87
AnplDMB2-6	0.25	0	#NAME?	0.09	0.25	0.03	-0.5	0.88	0.25	0	#NAME?	0.12
BTN-34	3.49	2.4	-0.35	0.63	3.49	1.49	0.17	0.84	3.49	2	-0.65	0.44
AnplDMB2-7	0	0.04	Inf	1	0	0.05	NA	NA	0	0.05	Inf	0.97
BTN-35	0.49	0.87	1.04	0.31	0.49	0.71	1.99	0.08	0.49	0.74	0.77	0.51
AnplDMB2-8	4.8	0.08	-5.65	0	4.8	0	0.36	0.73	4.8	3.98	-0.11	0.92
BTN-36	1.97	3.21	0.9	0.23	1.97	1.9	1	0.27	1.97	2.3	0.38	0.68
AnplDMB2-9	0.08	0.07	-0.05	1	0.08	0.08	#NAME?	0.55	0.08	0	#NAME?	0.58
BTN-37	0.15	0.28	1.12	0.43	0.15	0.12	0.69	0.72	0.15	0.29	1.16	0.45
AnplDMB2-10	0.31	0.16	-0.79	0.8	0.31	0.29	-0.33	1	0.31	0.48	0.75	0.74
BTN-38	0.58	0.3	-0.77	0.49	0.58	0.34	0.5	0.69	0.58	0.25	-1.08	0.39
BTN-39	2.1	1.82	-0.01	1	2.1	1.85	0.09	0.94	2.1	1.29	-0.54	0.58
AnplDMB2-11	0.05	0.14	1.54	0.73	0.05	0.1	1.99	0.56	0.05	0.05	0.08	1
BTN-40	0.77	0.46	-0.54	0.62	0.77	0.71	0.73	0.54	0.77	0.84	0.29	0.81
AnplDMB2-12	1.17	1.51	0.56	0.6	1.17	0.82	1.01	0.4	1.17	1.27	0.27	0.83
BTN-41	8.79	3.9	-0.98	0.1	8.79	16.6	0.53	0.42	8.79	7.43	-0.08	0.9
AnplDMB2-13	0.82	0.33	-1.11	0.39	0.82	0.23	-0.45	0.78	0.82	0.37	-0.99	0.49
BTN-42	1.74	3.51	1.21	0.12	1.74	1.91	0.26	0.81	1.74	0.82	-0.94	0.37
BTN-43	1.53	1.5	0.16	0.84	1.53	0.84	0.54	0.55	1.53	1.37	-0.01	1
AnplDMB2-14	90.34	86.9	0.14	0.76	90.34	11.6	-0.24	0.67	90.34	43.76	-0.89	0.12
AnplDMB1	4.86	3.38	-0.33	0.59	4.86	0.55	-1.24	0.12	4.86	2.14	-1.03	0.18
AnplDMA	464.55	533.79	0.2	0.7	476.85	327.56	-0.54	0.35	474.43	336.22	-0.5	0.37
BRD2	75.43	92.63	0.49	0.43	75.43	90.5	0.61	0.44	75.43	89.5	0.4	0.58
AnplMHCIIβ1	60.31	48.31	-0.12	0.79	60.31	3.59	-0.94	0.1	60.31	21.45	-1.33	0.02
AnplMHCIIβ2	65.53	28.26	-1.02	0.03	65.53	9.75	0.13	0.82	65.53	22.33	-1.4	0.02
AnplMHCIIβ3	19.83	24.04	0.48	0.36	19.83	5.25	0.3	0.65	19.83	1.41	-3.65	0
AnplMHCIIβ4	129.35	108.75	-0.05	0.91	129.35	21.63	-0.17	0.76	129.35	115.79	0	1
AnplMHCIIβ5	0.81	1.59	1.17	0.27	0.81	0.15	1.57	0.2	0.81	0.57	-0.34	0.83
AnplMHCIIβ6	93.77	77.88	-0.07	0.88	93.77	6.93	-0.6	0.28	93.77	25.21	-1.74	0
AnplMHCIIβ7	48.45	47.52	0.17	0.71	48.45	10.13	0.88	0.12	48.45	53.1	0.29	0.61
AnplMHCIIβ8	140.65	192.66	0.65	0.18	140.65	18.94	-0.22	0.7	140.65	137.52	0.13	0.83
AnplMHCIIβ9	513.91	478.03	0.09	0.88	513.91	77.28	-0.21	0.78	513.91	337.51	-0.45	0.52
AnplMHCIIα	2479.56	2698.09	0.32	0.76	2479.56	335.53	-0.2	0.89	2479.56	1983.26	-0.16	0.89
COL11A2	0.24	0.15	-0.51	0.63	0.24	0.18	-1.78	0.18	0.24	0.07	-1.69	0.17
RXRB	36.73	48.55	0.6	0.19	36.73	34.26	0.63	0.26	36.73	48.01	0.54	0.33
SLC39A7	11.25	12.64	0.37	0.57	11.25	8.68	0.24	0.77	11.25	13.44	0.41	0.59
HSD17B8	19.02	15.5	-0.1	0.87	19.02	23.51	0.23	0.74	19.02	12.57	-0.44	0.54
RING1	29.44	30.4	0.24	0.59	29.44	24.93	0.38	0.49	29.44	34.43	0.38	0.49
VPS52	60	58.14	0.15	0.75	60	63.44	0.44	0.46	60	48.04	-0.16	0.78
RPS18	2811.86	2884.92	0.23	0.81	2811.86	801.81	-0.82	0.51	2811.86	1668.2	-0.6	0.6
WDR46	38.97	39.28	0.21	0.65	38.97	18.9	0.17	0.76	38.97	27.04	-0.37	0.52
B3GALT4	0.57	0.31	-0.69	0.54	0.57	0.16	-1.71	0.21	0.57	0.19	-1.4	0.27
PFDN6	84.43	69.03	-0.09	0.84	84.43	55.58	-0.09	0.88	84.43	65.84	-0.2	0.72
RGL2	7.08	7.27	0.24	0.69	7.08	7.54	0.69	0.32	7.08	6.31	-0.01	0.99
TAPBP	15	34.47	1.4	0	15	63.53	2.08	0	15	34.14	1.34	0.02
ZBTB22	4.6	5.51	0.46	0.47	4.6	8.19	0.37	0.64	4.6	4.88	0.24	0.75
DAXX	20.92	22.77	0.32	0.49	20.92	22.07	0.59	0.3	20.92	22.51	0.26	0.65
MHC: major histocompatibility complex.
DEG: differentially expressed genes.

## Sheet: Data S6
Data S6 information of ducks used in RNA-seq analysis
Sample number	Bases (Gb)	label / tissue / treatment / sample time	Strain of duck	Download/Sequenced
SRR5131562	5.12	C1 / Breast muscle / # / 3 weeks	native Pekin duck	Download	Wang L, Zhang H. RNA-seq of breast in 3-week and 6-week age native Pekin and Cherry Valley Pekin ducks. NCBI Bioproject https://www.ncbi.nlm.nih.gov/bioproject/PRJNA358835. (2016)
SRR5131563	5.04	C2 / Breast muscle / # / 3 weeks	native Pekin duck	Download
SRR5131564	5.53	C3 / Breast muscle / # / 6 weeks	native Pekin duck	Download
SRR5131565	4.61	C4 / Breast muscle / # / 6 weeks	native Pekin duck	Download
SRR7811378	8.31	C1 / Ileum / # / 72d	Shaoxing duck	Download	Xingchen Bu. RNA-Seq of different parts of small intestine from anas platyrhynchos under heat stress. NCBI Bioproject https://www.ncbi.nlm.nih.gov/bioproject/PRJNA489980. (2019)
SRR7811379	7.15	C2 / Ileum / # / 73d	Shaoxing duck	Download
SRR7811381	8.77	C3 / Ileum / # / 74d	Shaoxing duck	Download
SRR7811367	7.72	C1 / Duodenum / # / 62 d	Shaoxing duck	Download
SRR7811372	9.08	C2 / Duodenum / # / 60 d	Shaoxing duck	Download
SRR7811373	9.26	C3 / Duodenum / # / 61 d	Shaoxing duck	Download
SRR1610922	8.2	C1 / Jejunum / # / 6 weeks	B strain of Pekin duck	Download	Feng Zhu, Jian-Ming Yuan, Zhen-He Zhang, Jin-Ping Hao, Yu-Ze Yang, Shen-Qiang Hu, Fang-Xi Yang, Lu-Jiang Qu, Zhuo-Cheng Hou. Anas platyrhynchos Transcriptome or Gene expression. NCBI Bioproject https://www.ncbi.nlm.nih.gov/bioproject/PRJNA263681 (2014)
SRR1610923	8.07	C2 / Jejunum / # / 6 weeks	B strain of Pekin duck	Download
SRR1610924	8	C3 / Jejunum / # / 6 weeks	B strain of Pekin duck	Download
SRR1610925	6.92	C4 / Jejunum / # / 6 weeks	B strain of Pekin duck	Download
SRR1777192	12.47	C7 / Lung / PBS / #	SPF Shaoxing duck	Download	Yinhua Huang, Yingrui Li, David W Burt, Hualan Chen, Yong Zhang, Wubin Qian, Heebal Kim, Shangquan Gan, Yiqiang Zhao, Jianwen Li, Kang Yi, Huapeng Feng, Pengyang Zhu, Bo Li, Qiuyue Liu, Suan Fairley, Katharine E Magor, Zhenlin Du, Xiaoxiang Hu, Laurie Goodman, Hakim Tafer, Alain Vignal, Taeheon Lee, Kyu-Won Kim, Zheya Sheng, Yang An, Steve Searle, Javier Herrero, Martien A M Groenen, Richard P M …
SRR3097702	9.85	T7 / Lung / (H5N1 DK/49) / 1dpi	SPF Shaoxing duck	Download
SRR3097705	11.01	T8 / Lung / (H5N1 DK/49) / 2dpi	SPF Shaoxing duck	Download
SRR3097708	11.35	T9 / Lung / (H5N1 DK/49) / 3dpi	SPF Shaoxing duck	Download
SRR1777195	11.75	T10 / Lung / (H5N1 GS/65) / 1dpi	SPF Shaoxing duck	Download
SRR3097696	10.99	T11 / Lung / (H5N1 GS/65) / 2dpi	SPF Shaoxing duck	Download
SRR3097699	9.78	T12 / Lung / (H5N1 GS/65) / 3dpi	SPF Shaoxing duck	Download
SRR1777193	10.34	C / Spleen / PBS / #	SPF Shaoxing duck	Download
SRR3097703	11.58	T1 / Spleen / (H5N1 DK/49) / 1dpi	SPF Shaoxing duck	Download
SRR3097706	11.29	T2 / Spleen / (H5N1 DK/49) / 2dpi	SPF Shaoxing duck	Download
SRR3097709	11.21	T3 / Spleen / (H5N1 DK/49) / 3dpi	SPF Shaoxing duck	Download
SRR3097715	12.05	T4 / Spleen / (H5N1 GS/65) / 1dpi	SPF Shaoxing duck	Download
SRR3097697	11.09	T5 / Spleen / (H5N1 GS/65) / 2dpi	SPF Shaoxing duck	Download
SRR3097700	11.73	T6 / Spleen / (H5N1 GS/65) / 3dpi	SPF Shaoxing duck	Download
SRR18913556	7.01	C1 / Lung / PBS / 12hdpi	SPF Shaoxing duck	Sequenced	Jiaxiang Hu, Linfei Song, Mengfei Ning, Xinyu Niu, Mengying Han, Chuze Gao, Xingwei Feng, Han Cai, Te Li, Fangtao Li, Huifang Li, Daoqing Gong, Weitao Song, Long Liu, Juan Pu, Jinhua Liu, Jacqueline Smith, Honglei Sun, and Yinhua Huang. Anas platyrhynchos isolate:C18 | breed:Pekin duck Genome sequencing and assembly NCBI Bioproject https://www.ncbi.nlm.nih.gov/bioproject/PRJNA792297. (2023)
SRR18913555	8.34	C2 / Lung / PBS / 12hdpi	SPF Shaoxing duck	Sequenced
SRR18913554	7.61	C3 / Lung / PBS / 12hdpi	SPF Shaoxing duck	Sequenced
SRR18913561	6.65	T1 / Lung / (H5N1 SY/08) / 12hdpi	SPF Shaoxing duck	Sequenced
SRR18913560	7.24	T2 / Lung / (H5N1 SY/08) / 12hdpi	SPF Shaoxing duck	Sequenced
SRR18913557	7.5	T3 / Lung / (H5N1 SY/08) / 12hdpi	SPF Shaoxing duck	Sequenced
SRR18913550	9.06	C4 / Lung / PBS / 24hdpi	SPF Shaoxing duck	Sequenced
SRR18913559	8.77	C5/ Lung / PBS / 24hdpi	SPF Shaoxing duck	Sequenced
SRR18913558	8.73	C6 / Lung / PBS / 24hdpi	SPF Shaoxing duck	Sequenced
SRR18913551	7.99	T4 / Lung / (H5N1 SY/08) / 24hdpi	SPF Shaoxing duck	Sequenced
SRR18913553	7.83	T5 / Lung / (H5N1 SY/08) / 24hdpi	SPF Shaoxing duck	Sequenced
SRR18913552	9.16	T6 / Lung / (H5N1 SY/08) / 24hdpi	SPF Shaoxing duck	Sequenced
unpublished	6.18	C1 / Liver / # / 14 week	Native Pekin duck	Sequenced	Yiming Wang, Linfei Song, Mengfei Ning, Jiaxiang Hu, Han Cai, Weitao Song, Daoqing Gong, Long Liu, Jacqueline Smith, Huifang Li, and Yinhua Huang RNA-seq for duck liver tissue under fatty live formation and then recovery conditions. NCBI Bioproject https://www.ncbi.nlm.nih.gov/bioproject/PRJNA863477(2023)
unpublished	6.21	C2 / Liver / # / 14 week	Native Pekin duck	Sequenced
unpublished	6.21	C3 / Liver / # / 14 week	Native Pekin duck (genomic sequence individual)	Sequenced
unpublished	6.22	C4 / Liver / # / 14 week	Native Pekin duck	Sequenced
unpublished	6.2	C5 / Liver / # / 14 week	Native Pekin duck	Sequenced
“#” means not available and no treatment.
Dpi: days post infection.
