# Supplementary material for: A new chromosome-scale duck genome shows a major histocompatibility complex with several expanded multigene families
Source: BMC Biol. 2024 Feb 5;22:31. doi: 10.1186/s12915-024-01817-0 (PMC10845735; doi:10.1186/s12915-024-01817-0)
Supplement: Supplementary file 4 — Additional file 4: Polymorphism analysis. Data S7. Data S7 – [Variation analysis of MHCI, DM and TAPBP genes]. [file 12915_2024_1817_MOESM4_ESM.xlsx]

## Sheet: Data S7
Data S7 Variation analysis of MHCI, DM and TAPBP genes
GENE	location	reference	variation	quality	Allele Balance
UEA	1417958	C	G	452.159	AB=0.210332
UEA	1417964	C	G	190.708	AB=0.205714
UEA	1418010	T	C	2047.8	AB=0.515306
UEA	1418020	GAC	GC	415.531	AB=0.278846
UEA	1418024	CTT	CCC	753.974	AB=0.353982
UEA	1418035	C	T	645.916	AB=0.291971
UEA	1418036	C	T	527.292	AB=0.28777
UEA	1418047	TG	CG	1093.02	AB=0.394161
UEA	1418053	CCCG	ACCT	570.561	AB=0.299213
UEA	1418091	T	G	1329.99	AB=0.528455
UEA	1418103	A	G	1217.25	AB=0.474074
UEA	1418113	ACTC	TCTA	299.866	AB=0.22963
UEA	1418117	C	A	364.297	AB=0.25
UEA	1418147	C	A	188.55	AB=0.216
UEA	1418156	AGGGG	GGGGG	784.038	AB=0.381818
UEA	1418171	CA	CG	569.613	AB=0.307692
UEA	1418192	T	C	408.495	AB=0.279661
UEA	1418210	CTACG	ATACA	185.775	AB=0.206897
UEA	1418220	G	A	385.818	AB=0.271186
UEA	1418226	G	A	876.016	AB=0.373984
UEA	1418231	G	A	338.839	AB=0.253968
UEA	1418262	A	C	379.572	AB=0.273504
UEA	1418266	C	T	592.644	AB=0.313559
UEA	1418273	T	G	1423.9	AB=0.583333
UEA	1418304	A	C	166.354	AB=0.25
UEA	1418309	T	C	1158.93	AB=0.572816
UEA	1418326	GC	AA	140.412	AB=0.226415
UEA	1418332	A	C	152.267	AB=0.210526
UEA	1418337	G	C	122.706	AB=0.212389
UEA	1418339	C	G	401.761	AB=0.297297
UEA	1418342	G	A	788.268	AB=0.410714
UEA	1418388	CAC	TAA	130.021	AB=0.244186
UEA	1418434	A	C	849.212	AB=0.566265
UEA	1418476	C	A	239.333	AB=0.25
UEA	1418480	G	C	122.936	AB=0.219298
UEA	1418486	C	T	382.142	AB=0.302083
UEA	1418487	G	A	532.389	AB=0.357143
UEA	1418494	GTG	GC	401.968	AB=0.294737
UEA	1418511	T	C	688.495	AB=0.375
UEA	1418523	CCG	CCA	881.077	AB=0.393162
UEA	1418534	CAGCC	TAGCA	342.972	AB=0.260504
UEA	1418543	G	A	1008.8	AB=0.461538
UEA	1418550	C	A	302.057	AB=0.26087
UEA	1418562	ACCAG	CCCAC	1248.76	AB=0.583333
UEA	1418572	AAGGG	GAGAA	356.715	AB=0.226415
UEA	1418584	C	G	984.669	AB=0.433071
UEA	1418589	C	A	312.716	AB=0.264
UEA	1418600	C	T	1646.92	AB=0.637097
UEA	1418606	A	C	1875.88	AB=0.712
UEA	1418615	G	A	1309.52	AB=0.555556
UEA	1418623	C	G	1635.38	AB=0.644628
UEA	1418636	T	C	1890.57	AB=0.729508
UEA	1418643	CGGGG	GGGGA	1506.82	AB=0.588235
UEA	1418658	ACCCCCT	ACCCCCCT	849.399	AB=0.471154
UEA	1418753	T	C	1858.03	AB=0.659091
UEA	1418850	T	C	1119.58	AB=0.482456
UEA	1418886	AT	GG	1209.98	AB=0.487395
UEA	1418893	G	C	625.747	AB=0.325397
UEA	1418914	A	G	674.463	AB=0.335938
UEA	1418975	C	T	143.059	AB=0.201299
UEA	1418977	A	C	620.022	AB=0.292208
UEA	1419078	G	A	845.999	AB=0.489583
UEA	1419186	A	C	305.63	AB=0.375
UEA	1419227	C	G	77.3893	AB=0.234375
UEA	1419230	AT	GG	93.2462	AB=0.245902
UEA	1419350	GGCTG	CGCGT	158.786	AB=0.285714
UEA	1419362	G	A	203.963	AB=0.306452
UEA	1419378	GACGGGGCCC	TATGGTGCCG	304.567	AB=0.333333
UEA	1419392	C	T	221.822	AB=0.297297
UEA	1419401	C	G	211.859	AB=0.257732
UEA	1419429	A	C	971.78	AB=0.445312
UEA	1419445	G	A	1280.81	AB=0.5
UEA	1419453	AGGT	GGGC	1630.84	AB=0.575342
UEA	1419468	A	G	2730.62	AB=0.783626
UEA	1419474	G	T	531.223	AB=0.276471
UEA	1419479	A	G	1342.52	AB=0.403409
UEA	1419543	T	C	3346.4	AB=0.596226
UEA	1419621	A	C	4299.99	AB=0.757576
UEA	1419636	GCCA	TCCC,GCCC	3628.46	AB=0.222222,0.592593
UEA	1419674	C	T	689.796	AB=0.243137
UEA	1419675	GACATCGG	TACACCGC	1290.42	AB=0.270742
UEA	1419710	G	A	576.528	AB=0.22963
UEA	1419716	CGTGA	TGTGG	1455.12	AB=0.309524
UEA	1419730	A	C	1862.03	AB=0.396154
UEA	1419737	T	C	3530.7	AB=0.639535
UEA	1419778	TGGAA	CGGAG	2118.09	AB=0.330033
UEA	1419811	C	T	1740.61	AB=0.347682
UEA	1419844	A	T	1430.07	AB=0.322957
UEA	1419847	T	C	1092.65	AB=0.311475
UEA	1419864	G	A	1286.61	AB=0.321285
UEA	1419871	A	G	1657.8	AB=0.434146
UEA	1419874	TA	TG	2789.59	AB=0.609865
UEA	1419877	G	A	924.78	AB=0.311881
UEA	1419884	C	G	1389.98	AB=0.335878
UEA	1419924	G	A	1575.84	AB=0.359431
UEA	1419929	A	G	6157.97	AB=0
UEA	1419956	C	T	3270.83	AB=0.568841
UEA	1419994	A	C	5833.96	AB=0.733871
UEA	1420016	T	C	4378.86	AB=0.540404
UEA	1420150	T	C	3743.9	AB=0.610922
UEA	1420172	T	C	2762.73	AB=0.580087
UEA	1420186	T	C	1507	AB=0.357447
UEA	1420192	A	G	2619.02	AB=0.552743
UEA	1420203	G	A	774.934	AB=0.247899
UEA	1420207	G	A	1447.64	AB=0.351464
UEA	1420219	A	C	3133.51	AB=0.629167
UEA	1420268	A	C	2792.81	AB=0.522901
UEA	1420275	T	G	3340.79	AB=0.585714
UEA	1420276	C	A	905.236	AB=0.25
UEA	1420284	CTC	CC	4689.61	AB=0.73
UEA	1420328	T	C	2189.58	AB=0.367816
UEA	1420330	T	C	5094.72	AB=0.677966
UEA	1420339	C	A	3595.06	AB=0.523669
UEA	1420360	C	T	1342.7	AB=0.26943
UEA	1420365	T	A	705.166	AB=0.202632
UEA	1420399	T	C	3320.1	AB=0.509146
UEA	1420412	CGCTT	TGCTG	2188.29	AB=0.36803
UEA	1420419	T	C	465.485	AB=0.222222
UEA	1420420	G	C	320.015	AB=0.204225
UEA	1420429	G	C	968.561	AB=0.25817
UEA	1420455	T	G	2544.49	AB=0.43131
UEA	1420485	C	T	6017.55	AB=0
UEA	1420496	T	C	3739.4	AB=0.588235
UEA	1420503	G	A	882.648	AB=0.246835
UEA	1420522	C	G	1830.44	AB=0.339394
UEA	1420523	C	T	632.797	AB=0.221212
UEA	1420524	TCA	TCG	2341.31	AB=0.398773
UEA	1420548	T	A	1403.9	AB=0.296073
UEA	1420565	A	C	5495.63	AB=0.84589
UEA	1420592	G	A	2217.07	AB=0.485477
UEA	1420622	T	C	2294.32	AB=0.58
UEA	1420634	T	C	302.309	AB=0.234483
UEA	1420637	T	C	251.281	AB=0.231884
UEA	1420640	G	A	457.481	AB=0.275362
UEA	1420643	G	C	291.927	AB=0.240602
UEA	1420647	CACCAGAT	GATCAGCG	301.389	AB=0.227273
UEA	1420664	A	T	1115.23	AB=0.424658
UEA	1420669	AT	GA	1235.14	AB=0.457746
UEA	1420677	C	A	1874.89	AB=0.559524
UEA	1420703	GTA	ATT	523.3	AB=0.235294
UEA	1420723	C	G	630.47	AB=0.278689
UEA	1420724	A	G	630.657	AB=0.278689
UEA	1420729	T	A	1615.88	AB=0.469613
UEA	1420752	C	G	832.102	AB=0.322034
UEA	1420776	AAC	TGG	240.373	AB=0.204082
UEA	1420824	A	G	462.644	AB=0.264516
UEA	1420831	T	A	1003.86	AB=0.431373
UEA	1420842	A	G	2300.47	AB=0.725
UEA	1420871	T	G	3268.23	AB=0.808081
UEA	1420890	T	G	603.192	AB=0.253275
UEA	1420954	A	G	1671.02	AB=0.357388
UEA	1420966	T	C	1532.03	AB=0.341549
UEA	1420990	A	C	2187.39	AB=0.431655
UEA	1421095	G	C	2249.24	AB=0.406452
UEA	1421143	C	T	1355.39	AB=0.289017
UEA	1421158	GA	GG	1911.95	AB=0.301829
UEA	1421241	G	T	2764.87	AB=0.496377
UEA	1421250	C	T	909.348	AB=0.303318
UEA	1421255	A	C	1269.76	AB=0.34632
UEA	1421256	TGGA	TGGG	1141.28	AB=0.321586
UEA	1421292	A	G	1221.13	AB=0.327273
UEA	1421302	T	C	1259.59	AB=0.315603
UEA	1421339	T	C	3097.87	AB=0.457865
UEA	1421352	C	T	1737.78	AB=0.308943
UEA	1421514	T	C	2728.94	AB=0.385787
UEA	1421590	G	A	838.244	AB=0.243506
UDA	1427053	A	C	100.865	AB=0.211538
UDA	1427069	G	A	627.724	AB=0.375
UDA	1427077	A	G	451.722	AB=0.311927
UDA	1427138	T	C	1354.73	AB=0.618182
UDA	1427167	T	C	989.8	AB=0.52
UDA	1427173	CA	AG	502.041	AB=0.322917
UDA	1427187	T	C	864.006	AB=0.511111
UDA	1427210	TACC	CACG	687.596	AB=0.423529
UDA	1427221	G	A	600.067	AB=0.4
UDA	1427228	C	A	600.482	AB=0.409091
UDA	1427235	GA	AC	538.775	AB=0.390244
UDA	1427253	C	T	375.142	AB=0.320988
UDA	1427298	G	C	552.63	AB=0.395062
UDA	1427304	A	G	553.253	AB=0.4
UDA	1427312	G	T	552.557	AB=0.395062
UDA	1427319	A	G	605.588	AB=0.414634
UDA	1427325	G	A	582.266	AB=0.438356
UDA	1427338	A	G	599.286	AB=0.434211
UDA	1427373	C	T	492.569	AB=0.411765
UDA	1427385	GA	CC	542.296	AB=0.428571
UDA	1427398	GT	CC	668.463	AB=0.471429
UDA	1427428	G	A	597.468	AB=0.404762
UDA	1427436	G	T	561.017	AB=0.383721
UDA	1427448	G	C	467.926	AB=0.329787
UDA	1427459	CTG	TCT	473.772	AB=0.341176
UDA	1427468	G	T	368.381	AB=0.328947
UDA	1427499	C	G	797.98	AB=0.482759
UDA	1427539	G	A	416.527	AB=0.396825
UDA	1427544	A	G	688.174	AB=0.546875
UDA	1427568	TAGCG	AAGCA	168.402	AB=0.317073
UDA	1427579	A	G	149.784	AB=0.317073
UDA	1427596	G	A	109.51	AB=0.288889
UDA	1427601	C	A	100.317	AB=0.276596
UDA	1427609	A	C	203.234	AB=0.313725
UDA	1427704	T	C	379.171	AB=0.396552
UDA	1427724	G	C	580.898	AB=0.492063
UDA	1427752	T	C	452.761	AB=0.3625
UDA	1427788	T	C	571.711	AB=0.339623
UDA	1427796	C	T	331.505	AB=0.288462
UDA	1427800	A	G	1337.03	AB=0.642202
UDA	1427802	G	C	268.065	AB=0.259259
UDA	1427809	G	A	328.244	AB=0.237705
UDA	1427887	T	C	623.387	AB=0.571429
UDA	1428163	T	C	224.377	AB=0.320755
UDA	1428196	A	G	350.601	AB=0.385965
UDA	1428201	T	C	116.896	AB=0.254237
UDA	1428207	T	C	212.395	AB=0.306452
UDA	1428216	T	C	617.52	AB=0.492537
UDA	1428238	C	T	631.308	AB=0.428571
UDA	1428244	AT	CA	661.076	AB=0.445783
UDA	1428255	CGAA	TGAC	532.513	AB=0.394737
UDA	1428267	C	A	565.89	AB=0.402439
UDA	1428286	G	A	624.1	AB=0.411765
UDA	1428306	G	A	655.256	AB=0.425287
UDA	1428312	T	C	533.514	AB=0.362637
UDA	1428327	T	C	821.118	AB=0.458333
UDA	1428357	AGTT	GGTA	613.478	AB=0.370787
UDA	1428410	G	A	250.322	AB=0.264368
UDA	1428457	G	A	150.99	AB=0.253521
UDA	1428462	C	G	818.384	AB=0.614286
UDA	1428494	T	C	587.5	AB=0.515625
UDA	1428517	G	C	516.449	AB=0.491525
UDA	1428537	A	C	271.503	AB=0.327586
UDA	1428542	A	C	409.463	AB=0.419355
UDA	1428547	A	G	620.28	AB=0.507463
UDA	1428553	C	T	167.976	AB=0.253333
UDA	1428659	G	A	303.967	AB=0.242188
UDA	1428700	T	C	1663.37	AB=0.721739
UDA	1428709	T	C	240.482	AB=0.247788
UDA	1428745	A	G	592.216	AB=0.389474
UDA	1428814	A	G	98.7445	AB=0.223684
UDA	1428841	A	C	210.474	AB=0.326923
UDA	1428851	T	G	127.693	AB=0.28
UDA	1428853	A	G	73.0496	AB=0.244898
UDA	1428854	TGA	TGT	39.1526	AB=0.212766
UDA	1428874	C	T	118.048	AB=0.224719
UDA	1428891	T	A	670.545	AB=0.466667
UDA	1428897	CC	TT	308.257	AB=0.322917
UDA	1428951	C	T	59.7019	AB=0.202128
UDA	1428963	T	C	838.716	AB=0.505376
UDA	1429037	CAGATGA	TGGGAGG	110.926	AB=0.282609
UDA	1429059	T	G	243.751	AB=0.322034
UDA	1429083	C	T	166.73	AB=0.283333
UDA	1429088	T	A	189.114	AB=0.290323
UDA	1429123	G	T	255.44	AB=0.3
UDA	1429143	AGGGAATGA	GGAGAAGGG	160.804	AB=0.246377
UDA	1429158	CA	TG	495.686	AB=0.383562
UDA	1429213	GGGGC	ACGGT	288.599	AB=0.221239
UDA	1429233	T	G	1293.2	AB=0.532787
UDA	1429253	T	C	1871.46	AB=0.735537
UDA	1429282	CTGCTGCCT	ATGCCACCC	387.568	AB=0.230769
UDA	1429298	A	G	214.953	AB=0.238532
UDA	1429302	G	A	207.536	AB=0.231481
UDA	1429309	T	G	1410.97	AB=0.669903
UDA	1429317	C	G	724.653	AB=0.414141
UDA	1429348	C	T	628.328	AB=0.461538
UDA	1429354	G	A	982.409	AB=0.675676
UDA	1429390	GGGC	TGGG	374.808	AB=0.323077
UDA	1429403	G	A	440.219	AB=0.391304
UDA	1429428	T	C	321.43	AB=0.360656
UDA	1429436	T	C	361.023	AB=0.410714
UDA	1429499	G	T	546.887	AB=0.508772
UDA	1429538	G	A	351.023	AB=0.385965
UCA	1431260	C	G	1720.29	AB=0.5
UCA	1431267	C	T	1199.85	AB=0.397661
UCA	1431275	A	G	2733.33	AB=0.766082
UCA	1431284	A	C	475.438	AB=0.274854
UCA	1431287	G	T	1076.37	AB=0.416667
UCA	1431300	T	A	2238.2	AB=0.738255
UCA	1431307	T	C	1865.58	AB=0.647887
UCA	1431333	T	G	244.095	AB=0.288889
UCA	1431355	TGCGGAA	GGCGAAG,GGCGGAG	1232.68	AB=0.291391,0.337748
UCA	1431378	G	T	822.359	AB=0.326425
UCA	1431409	C	A	893.004	AB=0.272
UCA	1431437	G	C	3257.65	AB=0.834254
UCA	1431457	CG	TC	612.076	AB=0.271605
UCA	1431472	T	A	1038.04	AB=0.360465
UCA	1431488	T	C	1210.37	AB=0.39881
UCA	1431567	T	G	2904.43	AB=0.812121
UCA	1431575	T	C	2757.06	AB=0.769697
UCA	1431581	T	C	2930.41	AB=0.803571
UCA	1431594	A	G	3028.32	AB=0.818713
UCA	1431620	A	G	2486.15	AB=0.63388
UCA	1431662	T	G	3092.58	AB=0.82659
UCA	1431695	AAAT	GAAC	1275.62	AB=0.372093
UCA	1431704	G	A	361.228	AB=0.222826
UCA	1431728	G	C	3315.67	AB=0.805263
UCA	1431767	C	T	2302.76	AB=0.627907
UCA	1431790	GCTGT	ACTGC	1818.54	AB=0.524096
UCA	1431830	G	C	584.516	AB=0.280255
UCA	1431838	T	C	3309.81	AB=0.855491
UCA	1431881	G	T	918.583	AB=0.324022
UCA	1431910	G	C	2925.91	AB=0.745856
UCA	1431955	TA	AG	2215.7	AB=0.594286
UCA	1432040	ACC	ACCC	427.241	AB=0.234375
UCA	1432045	A	C	471.112	AB=0.238342
UCA	1432047	C	A	255.005	AB=0.202073
UCA	1432065	C	T	260.687	AB=0.2
UCA	1432106	CTC	CC	502.974	AB=0.246231
UCA	1432133	C	T	885.836	AB=0.348387
UCA	1432134	C	T	182.495	AB=0.201299
UCA	1432176	C	A	545.404	AB=0.258242
UCA	1432187	C	G	1140.29	AB=0.36413
UCA	1432220	C	T	679.187	AB=0.284916
UCA	1432264	C	T	757.334	AB=0.290323
UCA	1432272	A	T	917.105	AB=0.318919
UCA	1432280	G	A	254.31	AB=0.205263
UCA	1432306	TA	GG	786.69	AB=0.290323
UCA	1432316	A	C	956.965	AB=0.345029
UCA	1432324	ACTGA	GCTGC	834.858	AB=0.299363
UCA	1432343	CCTCA	GTTCG	1255.53	AB=0.392857
UCA	1432367	G	T	546.766	AB=0.256831
UCA	1432387	C	T	1187.19	AB=0.363158
UCA	1432394	TAT	TT,TTT	2617.7	AB=0.305263,0.494737
UCA	1432407	A	C	2745.94	AB=0.670157
UCA	1432441	T	C	712.123	AB=0.285714
UCA	1432462	G	A	535.4	AB=0.246231
UCA	1432540	C	T	516.347	AB=0.230126
UCA	1432549	T	A	2753.86	AB=0.557851
UCA	1432574	C	G	4639.32	AB=0.815789
UCA	1432579	A	T	4005.81	AB=0.699248
UCA	1432587	A	T	3970.27	AB=0.69434
UCA	1432609	C	T	827.97	AB=0.259542
UCA	1432645	C	T	346.954	AB=0.205776
UCA	1432646	A	G	4975.2	AB=0.844203
UCA	1432685	AG	GC	2072.48	AB=0.433198
UCA	1432712	T	G	703.172	AB=0.248148
UCA	1432745	G	C	4052.73	AB=0.679443
UCA	1432766	CTT	CT	1454.82	AB=0.314815
UCA	1432782	T	C	1088.15	AB=0.301158
UCA	1432788	T	C	2986.77	AB=0.591093
UCA	1432797	G	C	766.492	AB=0.269231
UCA	1432803	G	T	520.176	AB=0.238739
UCA	1432805	A	C	489.065	AB=0.234234
UCA	1432827	G	A	1264.43	AB=0.377451
UCA	1432881	A	G	1345.73	AB=0.547619
UCA	1432888	A	G	499.191	AB=0.300813
UCA	1432900	T	C	1522.73	AB=0.681818
UCA	1432923	T	C	631.918	AB=0.341463
UCA	1432977	G	A	1169.15	AB=0.388571
UCA	1433004	C	T	712.707	AB=0.297297
UCA	1433043	A	G	691.354	AB=0.288043
UCA	1433077	A	C	1081.87	AB=0.483607
UCA	1433117	G	C	741.819	AB=0.470588
UCA	1433125	T	C	548.235	AB=0.4375
UCA	1433154	G	A	767.096	AB=0.526316
UCA	1433192	T	C	951.328	AB=0.628205
UCA	1433237	C	T	136.124	AB=0.214286
UCA	1433249	G	A	143.626	AB=0.224138
UCA	1433258	A	G	1610.9	AB=0.64
UCA	1433282	T	G	1227.42	AB=0.44898
UCA	1433290	G	T	358.748	AB=0.258278
UCA	1433324	C	T	994.289	AB=0.371069
UCA	1433326	CC	CT	499.624	AB=0.27044
UCA	1433329	G	T	354.532	AB=0.236364
UCA	1433335	C	T	511.599	AB=0.263473
UCA	1433374	T	C	2444.71	AB=0.692308
UCA	1433440	C	G	1840.54	AB=0.42654
UCA	1433466	C	G	2843.2	AB=0.60274
UCA	1433471	CTG	CTTG	1444.06	AB=0.380734
UCA	1433499	TG	CG	1929.54	AB=0.395833
UCA	1433525	C	G	2279.38	AB=0.513514
UCA	1433540	G	C	425.322	AB=0.230415
UCA	1433550	G	T	633.221	AB=0.264706
UCA	1433564	GTTTCTT	ACCACTC	532.922	AB=0.233129
UCA	1433601	C	G	525.627	AB=0.273292
UCA	1433648	T	C	561.687	AB=0.317829
UCA	1433667	TCCGGCA	CCCAGCG	972.44	AB=0.444444
UCA	1433701	T	G	1050.17	AB=0.486726
UCA	1433721	T	C	374.421	AB=0.275862
UCA	1433785	A	G	177.378	AB=0.232558
UCA	1433798	C	G	526.202	AB=0.372093
UBA	1436901	C	G	2182.13	AB=0.527363
UBA	1436911	A	G	3145.51	AB=0.732323
UBA	1436984	G	A	809.602	AB=0.294737
UBA	1437004	G	A	1981.44	AB=0.539326
UBA	1437035	C	A	1422	AB=0.470588
UBA	1437041	G	C,T	1872.52	AB=0.305882,0.447059
UBA	1437096	C	T	1372.53	AB=0.384236
UBA	1437125	T	G	1173.19	AB=0.337719
UBA	1437137	G	A	1267.04	AB=0.327801
UBA	1437142	G	T	1297.89	AB=0.312
UBA	1437164	C	T	3070.57	AB=0.585657
UBA	1437181	C	T	1755.28	AB=0.394309
UBA	1437194	T	G	3215.18	AB=0.659389
UBA	1437199	G	A	406.158	AB=0.226087
UBA	1437206	GTGG	CTGA	1299.03	AB=0.309091
UBA	1437226	T	C	1302.28	AB=0.368182
UBA	1437241	GT	GC	819.414	AB=0.282723
UBA	1437243	ACTAC	GCTAT	804.747	AB=0.270833
UBA	1437253	C	T	264.759	AB=0.2
UBA	1437264	A	G	854.832	AB=0.29902
UBA	1437267	T	C	524.393	AB=0.218905
UBA	1437291	T	C	1309.63	AB=0.398936
UBA	1437321	GG	AT	244.185	AB=0.201117
UBA	1437350	A	C	251.024	AB=0.225352
UBA	1437360	G	A	425.638	AB=0.273438
UBA	1437361	T	C	842.844	AB=0.370079
UBA	1437363	C	T	444.786	AB=0.275591
UBA	1437422	CAT	TAA	174.251	AB=0.231579
UBA	1437440	A	G	544.48	AB=0.432099
UBA	1437453	T	G	197.187	AB=0.283582
UBA	1437495	G	A	742.306	AB=0.370968
UBA	1437652	T	C	1843.44	AB=0.581081
UBA	1437677	T	C	159.501	AB=0.202797
UBA	1437763	C	T	385.445	AB=0.248227
UBA	1437807	C	T	568.11	AB=0.298013
UBA	1437818	T	C	704.391	AB=0.301471
UBA	1437840	TAA	CAT	832.586	AB=0.333333
UBA	1437900	G	A	967.456	AB=0.331606
UBA	1437908	A	G	2696.17	AB=0.661458
UBA	1437965	A	G	1346.7	AB=0.422857
UBA	1437971	AACCT	CACCC	975.836	AB=0.295858
UBA	1437982	ACTGA	GCTGC	567.253	AB=0.229412
UBA	1438005	A	G	481.379	AB=0.257143
UBA	1438011	A	G	1882.53	AB=0.533708
UBA	1438016	T	A	2114.43	AB=0.569892
UBA	1438054	C	G	845.333	AB=0.277108
UBA	1438072	G	T	216.447	AB=0.202899
UBA	1438085	T	A	712.227	AB=0.239057
UBA	1438101	T	C	3921.05	AB=0.605178
UBA	1438140	C	T	2251.15	AB=0.384146
UBA	1438173	T	C	1092.34	AB=0.290323
UBA	1438174	G	A	1891.66	AB=0.391941
UBA	1438197	C	T	1018.43	AB=0.285714
UBA	1438208	T	A	2622.8	AB=0.519531
UBA	1438232	C	A	1205.14	AB=0.383784
UBA	1438243	G	T	654.689	AB=0.29375
UBA	1438244	T	A	254.635	AB=0.220126
UBA	1438248	A	T	1288.6	AB=0.463576
UBA	1438256	TGAAGT	CAAAGG	325.405	AB=0.204082
UBA	1438320	T	C	565.766	AB=0.344
UBA	1438359	T	C	188.378	AB=0.225225
UBA	1438368	T	G	253.929	AB=0.254717
UBA	1438370	AT	AA	585.48	AB=0.361905
UBA	1438389	A	G	558.35	AB=0.330435
UBA	1438397	T	C	1786.9	AB=0.720339
UBA	1438425	C	T	542.718	AB=0.296296
UBA	1438434	A	G	861.552	AB=0.395349
UBA	1438490	C	T	269.545	AB=0.22963
UBA	1438578	T	C	771.924	AB=0.352113
UBA	1438657	T	C	403.697	AB=0.272109
UBA	1438735	T	G	2054.88	AB=0.729323
UBA	1438770	A	G	915.505	AB=0.366667
UBA	1438969	T	C	334.521	AB=0.246032
UBA	1439073	G	A	354.947	AB=0.253968
UBA	1439105	ACGGT	GGGGC	169.847	AB=0.224299
UBA	1439114	T	C	140.212	AB=0.20339
UBA	1439116	T	G	159.254	AB=0.208333
UBA	1439125	A	T	294.971	AB=0.238095
UBA	1439188	C	G	640.944	AB=0.302013
UBA	1439240	C	T	1595.22	AB=0.48503
UBA	1439282	T	G	509.162	AB=0.239583
UBA	1439321	G	A	303.114	AB=0.201005
UBA	1439440	C	A	171.276	AB=0.209677
UBA	1439446	G	T	169.523	AB=0.208
UBA	1439451	T	G	161.159	AB=0.206612
UBA	1439467	T	G	271.844	AB=0.241379
UAA	1444358	A	G	891.82	AB=0.29148
UAA	1444383	TTGGG	CTCGT	442.119	AB=0.228395
UAA	1444455	T	C	139.525	AB=0.229167
UAA	1444496	A	C	174.485	AB=0.27957
UAA	1444503	GCCCCCCT	GCCCCCCCT	526.675	AB=0.359551
UAA	1444531	A	G	1555.21	AB=0.661017
UAA	1444551	C	G	297.718	AB=0.241667
UAA	1444591	C	T	499.263	AB=0.307018
UAA	1444603	C	A	532.427	AB=0.324074
UAA	1444663	A	G	415.623	AB=0.436364
UAA	1444675	T	C	345.707	AB=0.42
UAA	1444718	A	C	150.168	AB=0.318182
UAA	1444835	G	A	123.588	AB=0.333333
UAA	1444855	CGGC	AGGT	114.372	AB=0.263158
UAA	1444880	A	T	55.1596	AB=0.234043
UAA	1444924	G	C	368.328	AB=0.385965
UAA	1444948	T	C	308.107	AB=0.355932
UAA	1444957	TG	CA	133.748	AB=0.315789
UAA	1444980	C	G	138.868	AB=0.309524
UAA	1445037	G	C	282.21	AB=0.387755
UAA	1445060	AG	CC	190.229	AB=0.303571
UAA	1445083	G	C	178.99	AB=0.310345
UAA	1445225	C	G	169.478	AB=0.296296
UAA	1445232	T	C	167.902	AB=0.318182
UAA	1445233	T	A	172.26	AB=0.325581
UAA	1445237	T	C	146.996	AB=0.291667
UAA	1445309	T	C	190.194	AB=0.292308
UAA	1445318	TCCTCGCTC	CCCTTGCTG	268.533	AB=0.295082
UAA	1445365	T	G	476.67	AB=0.373494
UAA	1445370	A	G	1226.64	AB=0.7
UAA	1445417	A	C	326.5	AB=0.307692
UAA	1445467	A	C	694.494	AB=0.38835
UAA	1445480	GTTGG	ATTGT	681.778	AB=0.409639
UAA	1445493	C	G	1054.82	AB=0.586957
UAA	1445503	AG	GT	327.304	AB=0.27907
UAA	1445509	TGG	CGC	701.149	AB=0.44186
UAA	1445516	A	C	273.767	AB=0.265957
UAA	1445527	C	T	316.595	AB=0.264151
UAA	1445539	A	G	1560.28	AB=0.678899
UAA	1445556	T	C	109.452	AB=0.203704
UAA	1445563	C	T	426.088	AB=0.300971
UAA	1445564	A	G	581.192	AB=0.359223
UAA	1445600	A	C	257.258	AB=0.270588
UAA	1445605	GCAA	ACAC	719.014	AB=0.439024
UAA	1445614	TA	TT	209.101	AB=0.214286
UAA	1445662	C	G	484.866	AB=0.37037
UAA	1445673	GTT	TTA	166.721	AB=0.212121
UAA	1445683	A	C	549.785	AB=0.43662
UAA	1445684	G	A	151.338	AB=0.239437
UAA	1445687	T	A	255.51	AB=0.253333
UAA	1445688	G	A	124.385	AB=0.227848
UAA	1445693	T	A	602.449	AB=0.416667
UAA	1445733	C	T	146.164	AB=0.219048
UAA	1445790	C	T	233.509	AB=0.25
UAA	1445799	T	G	615.735	AB=0.404255
UAA	1445823	C	G	966.019	AB=0.579545
UAA	1445848	T	C	701.892	AB=0.575758
UAA	1445854	T	C	648.667	AB=0.521739
UAA	1445869	T	C	274.417	AB=0.323077
UAA	1445875	T	C	312.743	AB=0.372881
UAA	1445885	A	G	342.458	AB=0.383333
UAA	1445947	T	C	658.325	AB=0.486486
UAA	1446004	G	C	597.374	AB=0.4375
UAA	1446038	G	A	207.581	AB=0.247312
UAA	1446039	T	C	107.663	AB=0.221053
UAA	1446052	C	T	221.101	AB=0.262136
UAA	1446067	G	A	298.17	AB=0.258621
UAA	1446068	GACT	GACA	1145.63	AB=0.566372
UAA	1446091	C	T	645.7	AB=0.37069
UAA	1446118	C	T	539.953	AB=0.304965
UAA	1446152	G	A	399.534	AB=0.253333
UAA	1446164	A	C	1663.71	AB=0.587413
UAA	1446200	G	A	207.971	AB=0.220588
UAA	1446212	T	C	531.419	AB=0.307692
UAA	1446248	T	C	1139.83	AB=0.462687
UAA	1446261	C	T	747.586	AB=0.351562
UAA	1446267	C	T	297.602	AB=0.256
UAA	1446301	A	G	1554.29	AB=0.712963
UAA	1446353	C	T	372.053	AB=0.326316
UAA	1446369	T	G	583.63	AB=0.45122
UAA	1446376	A	G	813.638	AB=0.613333
UAA	1446421	TCT	GCC	343.293	AB=0.308824
UAA	1446430	C	T	693.296	AB=0.5
UAA	1446447	G	C	1114.5	AB=0.54955
UAA	1446460	T	G	1828.88	AB=0.778689
UAA	1446477	G	T	615.448	AB=0.312925
UAA	1446480	C	A	179.457	AB=0.210884
UAA	1446486	C	T	1427.51	AB=0.509934
UAA	1446487	G	A	482.247	AB=0.266234
UAA	1446506	A	G	1343.06	AB=0.431138
UAA	1446516	A	T	502.97	AB=0.252747
UAA	1446531	C	G	3446.22	AB=0.81407
UAA	1446545	C	A	878.473	AB=0.293269
UAA	1446554	G	A	841.092	AB=0.288462
UAA	1446582	C	T	475.241	AB=0.239796
UAA	1446614	G	T	1203.41	AB=0.356784
UAA	1446622	T	C	2984.14	AB=0.727749
UAA	1446650	T	G	2709.65	AB=0.649746
UAA	1446680	TGT	TGGG	2535.19	AB=0.622449
UAA	1446687	T	C	3566.35	AB=0.839196
UAA	1446706	G	C	1141.5	AB=0.320175
UAA	1446718	GTCAG	ATCAT	982.046	AB=0.245536
UAA	1446745	TCGTG	CCGTA,CCGTG	2008.05	AB=0.29434,0.384906
UAA	1446770	G	A	1863.52	AB=0.368601
UAA	1446785	G	T	3309.29	AB=0.531561
UAA	1446807	G	A	638.091	AB=0.206522
UAA	1446809	T	C	2294.35	AB=0.355263
DMB2-14	1676685	A	G	275.005	AB=0.232877
DMB2-14	1676738	A	G	1764.56	AB=0.688
DMB2-14	1676840	A	G	1163.65	AB=0.333333
DMB2-14	1676872	A	G	951.026	AB=0.289796
DMB2-14	1676880	C	T	345.089	AB=0.206478
DMB2-14	1677050	G	C	2130.19	AB=0.469136
DMB2-14	1677115	T	C	3842.18	AB=0.823529
DMB2-14	1677180	G	C	2359.47	AB=0.451493
DMB2-14	1677255	T	A	1891.79	AB=0.389286
DMB2-14	1677341	T	A	283.508	AB=0.237037
DMB2-14	1677388	G	A	441.011	AB=0.273973
DMB2-14	1677426	C	G	1094.39	AB=0.360825
DMB2-14	1677509	G	T	397.427	AB=0.211765
DMB2-14	1677574	T	C	738.902	AB=0.263598
DMB2-14	1677594	T	C	1477.47	AB=0.378378
DMB2-14	1677607	C	T	1531.46	AB=0.430769
DMB2-14	1677636	AGGTT	CGGTG	1102.5	AB=0.385965
DMB2-14	1677660	T	G	668.457	AB=0.331169
DMB2-14	1677673	CCTT	GCTG	422.847	AB=0.246032
DMB2-14	1677708	A	G	503.142	AB=0.283582
DMB2-14	1677842	A	G	1592.58	AB=0.523179
DMB2-14	1677848	A	C	1576.2	AB=0.530612
DMB2-14	1678242	A	T	166.374	AB=0.320755
DMB2-14	1678913	T	C	45.629	AB=0.315789
DMB1	1679635	C	T	537.332	AB=0.296875
DMB1	1679643	AAGT	GAGC	544.148	AB=0.293651
DMB1	1679666	A	G	379.095	AB=0.261905
DMB1	1679709	ACCCCCT	ACCCCCCT	33.7727	AB=0.212121
DMB1	1679735	G	C	493.482	AB=0.4
DMB1	1679745	T	C	709.886	AB=0.5
DMB1	1679920	A	G	172.105	AB=0.208
DMB1	1679925	G	A	531.298	AB=0.305785
DMB1	1680067	G	A	738.132	AB=0.346154
DMB1	1680088	ATCACCA	GTCGCCG	1070.08	AB=0.413223
DMB1	1680111	C	T	653.784	AB=0.336066
DMB1	1680163	A	G	1772.08	AB=0.664
DMB1	1680211	C	T	768.431	AB=0.356589
DMB1	1680219	G	C	1817.58	AB=0.664062
DMB1	1680230	CAA	CA	736.321	AB=0.347107
DMB1	1680248	G	A	1241.14	AB=0.504065
DMB1	1680298	A	G	1301.76	AB=0.503876
DMB1	1680336	T	C	1096.48	AB=0.448819
DMB1	1680393	C	T	675.777	AB=0.330769
DMB1	1680395	T	G	766.158	AB=0.356589
DMB1	1680429	CGCCCACTGCATGTC	CA	326.239	AB=0.302326
DMB1	1680514	T	C	1910.51	AB=0.706349
DMB1	1680635	ATGCAG	GTGCAGCAG	474.144	AB=0.27619
DMB1	1680641	C	T	276.019	AB=0.25
DMB1	1680642	G	A	631.047	AB=0.345133
DMB1	1680713	A	C	555.402	AB=0.330357
DMB1	1680737	A	G	1145.76	AB=0.571429
DMB1	1680747	G	A	1476.59	AB=0.673077
DMB1	1680754	G	A	1126.62	AB=0.533333
DMB1	1680762	C	A	648.72	AB=0.367925
DMB1	1680770	T	C	1626.74	AB=0.716981
DMB1	1680816	TG	CC	527.124	AB=0.340206
DMB1	1680844	T	C	1677.85	AB=0.669492
DMB1	1680910	A	G	446.348	AB=0.275591
DMB1	1680922	C	T	214.36	AB=0.221311
DMB1	1680961	T	C	1712.25	AB=0.733945
DMB1	1681003	T	C	710.706	AB=0.368421
DMB1	1681111	G	A	911.418	AB=0.401575
DMB1	1681201	G	A	176.591	AB=0.206107
DMB1	1681223	CC	TT	1931.91	AB=0.689922
DMB1	1681233	TGT	CGA	1863.94	AB=0.682927
DMB1	1681247	G	A	1727.71	AB=0.658537
DMB1	1681256	CCG	TTC	1557.85	AB=0.663636
DMB1	1681272	A	C	1828.22	AB=0.73913
DMB1	1681281	C	G	1731.83	AB=0.698276
DMB1	1681290	A	T	1584.38	AB=0.669643
DMB1	1681298	TT	CC	1477.04	AB=0.650485
DMB1	1681304	T	G	1567.23	AB=0.660714
DMB1	1681420	G	A	922.044	AB=0.441441
DMB1	1681496	C	G	830.852	AB=0.38843
DMB1	1681501	G	A	746.111	AB=0.366667
DMA	1681962	CTA	ATC	978.823	AB=0.471154
DMA	1681982	A	C	1776.3	AB=0.756757
DMA	1682001	TCCCCCCCCG	TCCCCCCCG	1339.74	AB=0.59633
DMA	1682061	T	C	1627.34	AB=0.716981
DMA	1682174	A	G	1889.37	AB=0.717742
DMA	1682201	CGG	CG	551.988	AB=0.307018
DMA	1682211	A	C	767.529	AB=0.407407
DMA	1682225	ACCCCCCA	ACCCCCCCA	432.907	AB=0.324324
DMA	1682337	C	T	1375.64	AB=0.544715
DMA	1682497	G	A	1148.69	AB=0.468254
DMA	1682505	G	T	1822.21	AB=0.702479
DMA	1682528	CAC	CGGG	1021.97	AB=0.444444
DMA	1682560	A	C	1235.89	AB=0.525862
DMA	1682575	G	A	1139.09	AB=0.504425
DMA	1682586	G	A	1281.03	AB=0.529412
DMA	1682591	A	G	1824.09	AB=0.726496
DMA	1682720	T	C	1587.45	AB=0.580153
DMA	1682867	C	G	2005.65	AB=0.738095
DMA	1682882	CGGC	TGGT	1453.88	AB=0.538462
DMA	1682898	T	C	1906.03	AB=0.679389
DMA	1682952	C	T	2001.37	AB=0.699248
DMA	1682963	C	T	1577.89	AB=0.609756
DMA	1682969	C	T	1587.93	AB=0.630252
DMA	1682988	CGGCA	TGGTG	1327.84	AB=0.535714
DMA	1683008	C	T	1570.56	AB=0.635593
DMA	1683030	G	A	1426.22	AB=0.608696
DMA	1683059	C	T	288.076	AB=0.27027
DMA	1683064	G	A	894.823	AB=0.5
DMA	1683080	ACCA	GCCG	1037.61	AB=0.480769
DMA	1683138	CA	CG	1097.12	AB=0.347305
DMA	1683153	AT	GC	1083	AB=0.509259
DMA	1683180	CCTG	CG	241.641	AB=0.287671
DMA	1683220	G	A	905.872	AB=0.45614
DMA	1683233	ATGTGCC	GTCTGCG	496.342	AB=0.359551
DMA	1683249	A	G	409.909	AB=0.355556
DMA	1683400	CA	TG	346.008	AB=0.287234
DMA	1683406	T	C	932.327	AB=0.505155
DMA	1683422	G	A	416.231	AB=0.311828
DMA	1683427	T	C	1027.58	AB=0.542553
DMA	1683439	C	T	231.651	AB=0.259615
DMA	1683444	T	C	294.698	AB=0.273585
DMA	1683449	G	A	353.615	AB=0.283019
DMA	1683468	C	T	1085.49	AB=0.524272
DMA	1683475	A	G	850.729	AB=0.429907
DMA	1683517	CACTTGTGTT	TGCTTATGCA	420.136	AB=0.382353
DMA	1683531	TT	TTGCATGGGCACACT	222.243	AB=0.256757
DMA	1683544	C	T	1251.66	AB=0.61
DMA	1683557	T	C	1577.69	AB=0.669643
DMA	1683567	GACG	CACA	1510.39	AB=0.648649
DMA	1683577	A	G	1548.94	AB=0.643478
DMA	1683582	T	C	1668.94	AB=0.711712
DMA	1683588	C	T	1194.12	AB=0.512821
DMA	1683610	T	G	1910.02	AB=0.72
DMA	1683651	CA	CATGCACACACGTGCTCTGCTTGGA	453.657	AB=0.412698
DMA	1683668	C	T	1032.47	AB=0.482143
DMA	1683676	T	C	1716.54	AB=0.675
DMA	1683686	A	G	1727.53	AB=0.675
DMA	1683707	A	G	1999.6	AB=0.788136
DMA	1683770	C	G	1953.75	AB=0.716535
DMA	1683775	C	A	2014.31	AB=0.681159
DMA	1683811	G	A	1667.51	AB=0.612403
DMA	1683825	AGC	AA	1394.56	AB=0.535433
DMA	1683847	ACAACA	GCAGCT	1336.34	AB=0.464567
DMA	1683928	T	C	1487.1	AB=0.553846
DMA	1683985	T	C	1803.79	AB=0.648855
DMA	1684000	G	A	1787.22	AB=0.6
DMA	1684067	T	G	1935.44	AB=0.645833
DMA	1684127	G	C	1328.32	AB=0.609524
DMA	1684163	C	T	1157.27	AB=0.548077
DMA	1684180	A	G	1425.96	AB=0.612613
DMA	1684194	ACG	GCA	1242.83	AB=0.508929
DMA	1684232	C	A	1571.11	AB=0.595238
DMA	1684255	T	C	1605	AB=0.626016
DMA	1684263	T	C	1372.29	AB=0.544
DMA	1684268	A	G	1355.66	AB=0.544715
DMA	1684299	T	C	418.378	AB=0.317308
DMA	1684321	T	C	339.968	AB=0.321839
DMA	1684643	G	C	693.8	AB=0.431818
DMA	1684685	G	A	484.73	AB=0.46875
DMA	1684694	C	T	479.898	AB=0.517857
DMA	1684702	A	G	123.276	AB=0.304348
DMA	1684716	C	T	133.152	AB=0.295455
DMA	1684818	T	A	199.316	AB=0.298246
DMA	1684852	AC	ACGC	136.45	AB=0.3
DMA	1684855	CT	GC	181.967	AB=0.313725
DMA	1684869	G	A	507.911	AB=0.491803
DMA	1684894	A	T	398.481	AB=0.382353
DMA	1685041	GCAT	TCAC	179.328	AB=0.317073
DMA	1685063	AA	TG	107.121	AB=0.277778
DMA	1685081	C	T	76.9239	AB=0.290323
DMA	1685091	A	G	66.1477	AB=0.28125
DMA	1685385	C	G	205.072	AB=0.466667
DMA	1685405	CCCCTCC	ACCCCCA	44.5145	AB=0.291667
DMA	1685470	C	A	258.826	AB=0
DMA	1685489	CAACC	AAAAA	62.5235	AB=0.388889
DMA	1685556	G	A	82.9333	AB=0.266667
TAPBP	1837721	GCTG	ACTC	589.25	AB=0.421053
TAPBP	1837852	TCCCC	GCCCT	491.083	AB=0.304348
TAPBP	1837863	G	A	608.762	AB=0.348624
TAPBP	1837878	C	T	609.014	AB=0.312977
TAPBP	1837883	T	G	545.679	AB=0.29771
TAPBP	1837920	CA	TG	636.56	AB=0.361702
TAPBP	1837973	ACC	ACCC	215.707	AB=0.297297
TAPBP	1837992	A	T	364.085	AB=0.337662
TAPBP	1838003	G	A	625.664	AB=0.666667
TAPBP	1838041	CCC	TCT	121.205	AB=0.529412
TAPBP	1838055	TGACA	AGACC	115.959	AB=0.5
TAPBP	1838066	AACAAG	GCCCCA	121.4	AB=0.5
TAPBP	1838078	G	A	138.777	AB=0.529412
TAPBP	1838085	TCA	GTG	129.538	AB=0.45
TAPBP	1838108	A	G	79.0615	AB=0.25
TAPBP	1838111	G	A	126.568	AB=0.295455
TAPBP	1838136	C	T	240.678	AB=0.34
TAPBP	1838171	T	A	213.837	AB=0.290323
TAPBP	1838182	T	G	396.214	AB=0.384615
TAPBP	1838238	G	T	947.116	AB=0.807018
TAPBP	1838258	CC	GT	315.185	AB=0.318841
TAPBP	1838351	GTC	GC	317.488	AB=0.285714
TAPBP	1838362	T	C	1319.65	AB=0.684211
TAPBP	1838417	C	T	571.104	AB=0.365591
TAPBP	1838451	A	G	106.386	AB=0.216216
TAPBP	1838452	A	G	604.22	AB=0.44
TAPBP	1838515	ACCC	GCCT	258.313	AB=0.227273
TAPBP	1838527	A	G	340.906	AB=0.27957
TAPBP	1838536	A	T	65.873	AB=0.2
TAPBP	1838577	T	A	216.169	AB=0.252632
TAPBP	1838592	G	A	348.669	AB=0.284211
TAPBP	1838612	CCA	TTG	235.081	AB=0.272727
TAPBP	1838623	A	G	608.453	AB=0.458333
TAPBP	1838697	G	A	479.274	AB=0.419355
TAPBP	1838760	A	G	353.503	AB=0.385965
TAPBP	1838774	T	A	400.073	AB=0.454545
TAPBP	1838830	A	G	57.4316	AB=0.2
TAPBP	1838836	A	T	482.447	AB=0.451613
TAPBP	1838862	C	T	750.309	AB=0.711538
TAPBP	1838869	C	G	127.964	AB=0.258621
TAPBP	1838886	C	A	181.787	AB=0.25974
TAPBP	1838900	G	A	821.943	AB=0.52381
TAPBP	1838945	CGC	TGT	1141.16	AB=0.611111
TAPBP	1838962	A	G	1343.6	AB=0.719101
TAPBP	1838980	T	C	1347.82	AB=0.711111
TAPBP	1838995	A	G	389.247	AB=0.304348
TAPBP	1839207	T	C	1201.52	AB=0.585859
TAPBP	1839277	AA	GG	1253.47	AB=0.612245
TAPBP	1839303	C	T	998.015	AB=0.481132
TAPBP	1839335	C	T	1984.39	AB=0.669065
TAPBP	1839342	A	G	2191.72	AB=0.73913
TAPBP	1839393	CCA	GCG,CCG	2427.8	AB=0.248447,0.583851
TAPBP	1839412	A	G	610.325	AB=0.27381
TAPBP	1839435	CCCCA	ACCCC	1387.64	AB=0.448718
TAPBP	1839449	A	G	373.914	AB=0.244898
TAPBP	1839453	A	G	883.693	AB=0.375
TAPBP	1839462	TT	CC	665.357	AB=0.29927
TAPBP	1839480	T	C	1053.67	AB=0.475806
TAPBP	1839488	A	G	133.051	AB=0.211864
TAPBP	1839731	C	T	821.815	AB=0.727273
TAPBP	1839749	CA	TG	784.969	AB=0.755102
TAPBP	1839821	TAAC	CAGT	435.623	AB=0.733333
TAPBP	1839832	A	C	428.066	AB=0.758621
TAPBP	1839863	GCA	ACC	235.549	AB=0.6
TAPBP	1839973	T	C	82.8657	AB=0.466667
TAPBP	1839987	TG	CA	129.778	AB=0.454545
TAPBP	1839997	TACCC	CACCT	261.407	AB=0.555556
TAPBP	1840010	T	C	421.21	AB=0.821429
TAPBP	1840016	C	T	370.911	AB=0.647059
TAPBP	1840063	T	C	75.4649	AB=0.244444
TAPBP	1840211	C	T	508.831	AB=0.381579
TAPBP	1840222	GGTTTAAC	AGTACTAT	189.71	AB=0.270833
TAPBP	1840234	G	A	377.595	AB=0.458333
TAPBP	1840243	CACCCCATAT	TGCCCTATAC	230.729	AB=0.304348
TAPBP	1840257	T	C	412.98	AB=0.45098
TAPBP	1840276	ACC	ACCC	496.133	AB=0.521739
TAPBP	1840295	CAG	TAT	361.156	AB=0.463415
TAPBP	1840337	A	G	33.8973	AB=0.225806
TAPBP	1840359	T	G	222.232	AB=0.470588
TAPBP	1840382	C	T	65.4446	AB=0.230769
TAPBP	1840391	T	C	302.357	AB=0.463415
TAPBP	1840405	T	C	64.8372	AB=0.243243
TAPBP	1840429	CAG	TAC	272.799	AB=0.4
TAPBP	1840469	G	A	55.4965	AB=0.2
TAPBP	1840502	G	A	180.07	AB=0.246753
TAPBP	1840520	T	C	983.661	AB=0.6
TAPBP	1840538	CTTA	TTTT	777.493	AB=0.45679
TAPBP	1840577	TATTA	AACTT	841.413	AB=0.625
TAPBP	1840587	A	T	1123.82	AB=0.818182
TAPBP	1840601	C	A	449.961	AB=0.397059
TAPBP	1840606	ACACCCTAC	GCTCACTAT	815.863	AB=0.619048
TAPBP	1840633	G	A	409.733	AB=0.371429
TAPBP	1840634	ACC	GCT	209.642	AB=0.26087
TAPBP	1840638	G	T	455.467	AB=0.383562
TAPBP	1840647	A	G	1095.61	AB=0.753623
TAPBP	1840655	T	C	298.293	AB=0.309859
TAPBP	1840798	C	T	567.94	AB=0.346154
TAPBP	1840859	G	A	360.161	AB=0.265487
TAPBP	1840896	TTAAC	GTAAT	483.242	AB=0.254237
TAPBP	1840905	A	G	1560.64	AB=0.632479
TAPBP	1840919	T	C	670.229	AB=0.363636
TAPBP	1840934	AGGGGGC	AGGGGGGGGGGC	330.748	AB=0.287356
TAPBP	1841142	C	T	222.853	AB=0.326923
TAPBP	1841425	G	T	49.8246	AB=0.266667
TAPBP	1841568	G	A	268.944	AB=0.578947
TAPBP	1841576	A	G	279.922	AB=0.733333
TAPBP	1841637	AGTC	AGGC	140.077	AB=0
TAPBP	1841641	AG	AACG	82.9203	AB=0.4
TAPBP	1841714	T	C	31.0952	AB=0.3125
TAPBP	1841755	TGGGGGGA	TGGGGA	182.038	AB=0
TAPBP	1841894	CGG	CGGG	208.131	AB=0
TAPBP	1841912	CA	TG	43.5559	AB=0.333333
TAPBP	1841966	TGGGGGA	TGGGGGGGGA	144.435	AB=0.315789
TAPBP	1841981	TC	TGGGG	104.344	AB=0.28125
TAPBP	1841990	CA	CCCGG	209.004	AB=0.846154
TAPBP	1842014	CGGGGGT	GGGGGGT	207.974	AB=0
TAPBP	1842032	GCC	GCCC	441.907	AB=0
TAPBP	1842055	G	C	638.313	AB=0.8
TAPBP	1842109	C	G	299.886	AB=0.485714
TAPBP	1842193	A	G	511.428	AB=0.722222
TAPBP	1842605	C	G	138.459	AB=0.366667
TAPBP	1842826	GGAC	GGC,GCAC	77.094	AB=0.272727,0.272727
TAPBP	1842861	C	T	62.8333	AB=0.538462
TAPBP	1842866	A	G	254.973	AB=0
TAPBP	1842876	G	A	177.266	AB=0.611111
TAPBP	1842912	G	A	217.78	AB=0.619048
TAPBP	1842929	GC	TG,GG	210.744	AB=0.272727,0.5
TAPBP	1842937	TGT	CGG,CGT	429.768	AB=0.619048,0.380952
TAPBP	1842981	G	A	149.841	AB=0.354839
TAPBP	1843046	TCCGGGGGGGC	TC	109.462	AB=0.391304
TAPBP	1843060	G	A	141.071	AB=0.5625
TAPBP	1843103	A	G	185.628	AB=0.578947
TAPBP	1843126	GT	GGTG	243.611	AB=0
TAPBP	1843158	AGG	AGGG	179.49	AB=0.769231
TAPBP	1843162	TGGGGGT	TGGGGGGGGG	192.83	AB=0
TAPBP	1843177	AGGGGGGGC	AGGGGGGGGGGC	241.974	AB=0
